# Supplementary material for: Dynamic neuronal ensembles encode burst-suppression revealed by cortex-wide optical-electrical interfaces
Source: Nat Commun. 2026 Apr 29;17:5872. doi: 10.1038/s41467-026-72454-0 (PMC13333928; doi:10.1038/s41467-026-72454-0)
Supplement: Supplementary file 9 — Source Data [file 41467_2026_72454_MOESM9_ESM.xlsx]

## Sheet: Sex-related data for each fig
	Mouse order	Mouse ID
Figure 1c-e	Mouse 1	#10	Rasgrf2-2A-dCre/Ai148d	Male
Figure 2b (top),Figure 2h,2i	Mouse 1	#45	Cx3Cr1-GFP	Male
Figure 2b (top),Figure 2e-g	Mouse 2	#453	Rasgrf2-2A-dCre/Ai148d	Male
Figure 2b (bottom)	Mouse 3	#47	Cx3Cr1-GFP	Male
Figure 2b (bottom)	Mouse 4	#121	Rasgrf2-2A-dCre/Ai148d	Male
Figure 2j	Mouse 1	#66	B6	Female
	Mouse 2	#72	B6	Female
	Mouse 3	#73	B6	Female
	Mouse 4	#48	B6	Female
	Mouse 5	#65	B6	Female
Figure 3-5, Figure 6b,c,d,e,g,h	Mouse 1	#10	Rasgrf2-2A-dCre/Ai148d	Male
Figure 6f	Mouse 1	#10	Rasgrf2-2A-dCre/Ai148d	Male
	Mouse 2	#09	Rasgrf2-2A-dCre/Ai148d	Male
	Mouse 3	#05	Rasgrf2-2A-dCre/Ai148d	Male
Extended Data 3	Mouse 1	#10	Rasgrf2-2A-dCre/Ai148d	Male
Extended Data 4a-c	Mouse 1	#10	Rasgrf2-2A-dCre/Ai148d	Male
Extended Data 4d	Mouse 1	#09	Rasgrf2-2A-dCre/Ai148d	Male
	Mouse 2	#05	Rasgrf2-2A-dCre/Ai148d	Male
	Mouse 3	#53	Rasgrf2-2A-dCre/Ai148d	Female
	Mouse 4	#62	Rasgrf2-2A-dCre/Ai148d	Female
	Mouse 5	#600	Rasgrf2-2A-dCre/Ai148d	Male
	Mouse 6	#456	Rasgrf2-2A-dCre/Ai148d	Male
Extended Data 5a	Mouse 1	#27	CaMKII-Cre/Ai162	Female
	Mouse 2	#99	CaMKII-Cre/Ai162	Female
Extended Data 5b	Mouse 1	#44	Vgat-Cre/GCaMP8s	Male
	Mouse 2	#21	Vgat-Cre/GCaMP8s	Female
Extended Data 6a	Mouse 1	#10	Rasgrf2-2A-dCre/Ai148d	Male
	Mouse 2	#05	Rasgrf2-2A-dCre/Ai148d	Male
	Mouse 3	#09	Rasgrf2-2A-dCre/Ai148d	Male
Extended Data 6b-c	Mouse 1	#05	Rasgrf2-2A-dCre/Ai148d	Male
	Mouse 2	#09	Rasgrf2-2A-dCre/Ai148d	Male
Extended Data 6d,Extended Data Figure 7, 8	Mouse 1	#10	Rasgrf2-2A-dCre/Ai148d	Male
Extended Data Figure 9a	Mouse 1	#10_1	Rasgrf2-2A-dCre/Ai148d	Male
	Mouse 2	#05	Rasgrf2-2A-dCre/Ai148d	Male
	Mouse 3	#09	Rasgrf2-2A-dCre/Ai148d	Male
	Mouse 4	#10_2	Rasgrf2-2A-dCre/Ai148d	Male
Extended Data Figure 9b	Mouse 1	#05	Rasgrf2-2A-dCre/Ai148d	Male
	Mouse 2	#09	Rasgrf2-2A-dCre/Ai148d	Male
	Mouse 3	#10	Rasgrf2-2A-dCre/Ai148d	Male
Extended Data Figure 10,11	Mouse 1	#10	Rasgrf2-2A-dCre/Ai148d	Male
Extended Data Figure 14	Mouse 1	#10	Rasgrf2-2A-dCre/Ai148d	Male
	Mouse 2	#09	Rasgrf2-2A-dCre/Ai148d	Male
	Mouse 3	#05	Rasgrf2-2A-dCre/Ai148d	Male
Extended Data Figure 15	Mouse1	#134	Thy1-YFP	Male
Total	21
Male	11
Female	10

## Sheet: Fig 1f
Figure 1f																														Figure 1f
ITO+PEDOT																														Annealed ITO
freq / Hz	Z / Ohm	Z / Ohm	Z / Ohm	Z / Ohm	Z / Ohm	Z / Ohm	Z / Ohm	Z / Ohm	Z / Ohm	Z / Ohm	Z / Ohm	Z / Ohm	Z / Ohm	Z / Ohm	Z / Ohm	Z / Ohm	Z / Ohm	Z / Ohm	Z / Ohm	Z / Ohm	Z / Ohm	Z / Ohm	Z / Ohm	Z / Ohm	Z / Ohm		Mean	Standard Deviation		freq / Hz	Z / Ohm	Z / Ohm	Z / Ohm	Z / Ohm	Z / Ohm	Z / Ohm	Z / Ohm	Z / Ohm	Z / Ohm	Z / Ohm	Z / Ohm	Z / Ohm	Z / Ohm	Z / Ohm	Z / Ohm	Z / Ohm	Z / Ohm	Z / Ohm	Z / Ohm
site No.	1	2	4	5	7	8	9	10	11	13	15	16	18	19	20	21	22	23	24	25	26	27	28	29	30		Statistics On Rows of B"Z / Ohm":Z"Z / Ohm"	Statistics On Rows of B"Z / Ohm":Z"Z / Ohm"		site No.	0	2	3	4	5	6	7	8	9	10	11	12	13	14	15	16	17	18	19
10000	4777.27	4797.89	4809.12	4799.3	5212.26	4670.11	5177.72	6113.77	7296.33	5010.54	5279.11	5695.57	5173.04	5660.71	5109.1	5410.22	4972.96	4803.03	4656.59	4767.7	4589.81	4629.24	4317.09	4991.7	4639.26		5094.38	611.206		10000	7202.85	10650.2	9336.95	8917.26	7817.22	7007.82	9140.06	8871.12	15680.4	10625.9	12654.8	12725.5	11885.3	12332.4	14399.9	10188	10335.7	12314.7	10651.7
7943.28	5618.25	5658.61	5574.76	5584.1	6086.93	5467.89	6046.02	6950.61	8011.2	5898.43	6199.62	6701.34	6088.17	6654.94	5995.8	6336.05	5831.26	5611.17	5464.81	5557.99	5353.17	5387.99	5068.79	5688.44	5364.79		5928.05	633.833		7943.28	8511.87	12805.5	11124.7	10609.8	9153.9	8281.14	10820.4	10585.5	18950.8	12657.7	15238.4	15337.8	14343.2	14890.2	17457.8	12224.4	12382.9	14856.3	12712.5
6309.57	6666.44	6730.58	6570.18	6551.94	7188.08	6482.64	7156.69	8023.4	8963.38	6992.27	7355.97	7951.49	7219.08	7895.94	7102.45	7489.18	6903.63	6630.74	6483.1	6563.06	6326.76	6335.38	6016.05	6596.65	6272.19		6978.69	679.451		6309.57	10167	15537.6	13333	12742.4	10867.1	9901.14	12905	12678	23018.6	15241.6	18391.5	18494.4	17390.7	18069.5	21265.9	14713.7	14939.9	17945.2	15301.7
5011.87	7944.92	8039.46	7776.64	7723.96	8517.22	7716.26	8510.85	9329.79	10160.4	8370.48	8729.69	9470.09	8621.91	9383.88	8464.27	8945.78	8201.25	7898.71	7723.53	7807.73	7561.98	7536.42	7177.99	7720.3	7417.28		8270.03	743.298		5011.87	12150.4	18675.6	16032.2	15324.1	12955.6	11827.7	15501.9	15340.6	27783.6	18366.6	22241.4	22367.8	21045.7	21908.2	25799.8	17727	17995.8	21683.6	18398.6
3981.07	9511.73	9675.17	9256.4	9141.75	10132.3	9263.38	10161.5	10985.6	11764.6	10067.3	10440.4	11324.8	10307.7	11257.5	10125.8	10654.6	9812.52	9483.51	9269.88	9345.91	9114.15	9020.25	8615.01	9102.29	8819.91		9866.15	842.985		3981.07	14647.1	22754.2	19397.8	18454.7	15565.8	14238.9	18688.6	18554.5	33598	22215.5	27053	27155.3	25556.7	26751.5	31437.7	21559.2	21826.1	26430.4	22215.1
3162.28	11453.4	11653.2	10985.9	10830.3	11992.7	11088.3	12132.3	12918.6	13667.5	12135.2	12503.4	13616.2	12354.4	13470.8	12128.5	12810.2	11814.5	11321.3	11180.3	11115.9	10903.8	10749	10424.3	10836	10593.4		11787.2	968.966		3162.28	17698.5	27515.8	23367.6	22447	18855.2	17178.1	22728.5	22555.3	40964.1	26778.1	32774.5	32894.6	31271.3	32428.1	38620.7	26311.1	26401.8	32057.7	26984.9
2511.89	13527.7	13953.9	13153	12670.1	14248	13279.9	14538.9	15190.3	16028.1	14534.4	14994.2	16207.8	14741.8	16119.7	14535.4	15224.5	14109.6	13669.9	13484.8	13489.4	13179.4	12987.9	12392.4	12889.1	12676.4		14073.1	1115.64		2511.89	21413.9	33507.8	28387.3	27200	22780.9	20952.1	27386.4	27358.8	49940	32676	39744.2	40528.6	37841	39745.9	46812.6	31977.5	32187.7	38771	32786.9
1995.26	16029.1	16625.8	15563.2	14798.6	16901	15830.1	17307	17806	18703.7	17549.7	17812.7	19602.7	17576.5	19177.1	17295.1	18203.2	16814.2	16339.1	16102.9	16122.6	15883.1	15553.7	14818.1	15348.8	15138.2		16756.1	1326.23		1995.26	25984.6	41070	34869	32973.2	27588.7	25542.8	33316.5	33286.9	59590.8	39719.3	48440.1	48514.1	46220.8	48482.4	57300	38601.6	39082	46818.8	39785.1
1584.89	18643.9	19803.9	18215.8	17016.6	19692.9	18618.8	20330.3	20798.2	21997.1	21000.6	21091.2	23173.4	20751.7	22898.7	20451.2	21394.1	19991.7	19683.2	19292.4	19268.5	19120.6	18510.4	17472.5	17861.8	17836.4		19796.6	1617.75		1584.89	31437.4	50077.1	42299.5	40288.5	33976	31068.1	40763.2	41065.5	74340.5	48629.7	58922.7	60053.4	56390.7	58589	69582.6	47380.1	47851.1	57354.6	48555.1
1258.93	21555.9	23272.9	21021.7	19190.8	22689.7	21679	24061.2	23788.2	25397.1	25067.9	24754.8	27509.3	23998	27212.5	24118.9	24792.6	23378.7	23209.9	22659.8	22413.7	22590.7	21880.5	20498.5	21148.1	21002.8		23155.7	1999.5		1258.93	38427.7	60110.1	50912	48538.8	41017.4	37992.6	49023.4	49808.9	89606	58713.4	73149.3	73016.9	68815.6	72147.4	85208.9	57456.3	57737.5	69733.4	59197.4
1000	24331.7	26694.3	24112.9	21465.8	25780.4	25076	27394.8	27126.1	29452.9	29030.3	28664.1	32310.6	27974.7	31550.8	27779.4	29076.9	26792.3	27645.5	26485.8	26813	26828.2	25425.8	23408.8	24286.8	24567.2		26803	2480.77		1000	46711.5	73646.5	61928.6	59423.2	50270.8	45872.7	60374.3	61148.2	107176	73057.1	86405.9	87347.8	84383.7	89211.2	105424	68899.7	71340.2	86615.8	71012.4
794.328	27336.9	30703	26942.3	23309.6	28512.8	28114.8	31182.3	30155.7	33098.5	34166.7	32463.7	37372	31739.7	36059.9	31548.5	33078.1	30583.9	31446.5	30749.9	30487.1	31159.7	29013.7	26450.9	26947.4	27743.8		30414.7	3136.75		794.328	57065	89049.2	76654	72812.1	61143.4	56260.7	73038.4	73977	133320	87560	106530	108047	101399	108039	127837	85699.5	86704.2	103706	87976.2
630.957	29870.7	34134	29512.9	24969.9	31059.6	31076.9	34609.6	32940.8	36828.5	39259.2	36081.9	42563.5	35212.1	40678.4	35073	37106.3	34183.5	35632	34544.6	34577	35034.3	32345.9	29236.5	29601.3	30864.4		33879.9	3906.57		630.957	69043.1	107446	91513.6	90254.9	73111.8	68301.8	89424.9	89029	162302	110322	129911	132335	126772	135829	156982	103061	107750	127227	107326
501.187	31781.9	37571.5	31664.7	26270.9	33182.1	33456.6	37496.8	35272	40054.8	43881	39797.8	47793.6	38342.5	44838.4	38460.1	40581.5	37429.5	39518.8	38520.1	38303.6	39359.8	35795.6	31744	32227.8	33870.2		37088.6	4735.8		501.187	84456.2	131936	113987	108313	91180.4	84269	108850	110151	195144	131012	158840	159353	150570	160855	189807	127019	129434	152604	129894
398.107	33449.1	40345.2	33310.3	27318.1	35021.6	35586.8	40039.3	37243	42857.6	48306.8	42817.9	52770.6	41097.2	49021.5	41260.2	43708.1	40193.1	42987.9	41872.7	41566.2	43058.2	38654.6	33671.9	34219.1	36337.5		39868.6	5624.13		398.107	102917	160580	139112	131887	111451	102976	132708	134497	236207	159695	193453	194084	183475	196066	231182	154750	157592	185374	157914
316.228	34749.4	42616	34683.5	28128	36483.6	37209.1	42087.2	38758.4	45087.8	52188	45361.8	57283.6	43246.6	52424.3	43660.2	46261.2	42426.6	45905.9	44658.4	44266.1	46125.8	40878.2	35306	35815.4	38390.7		42160.1	6434.06		316.228	125283	195285	169672	160853	135989	125851	161521	164162	286668	194524	235319	235778	223128	238511	281057	188541	192415	224998	192551
251.189	35809.2	44377.2	35795.8	28761.8	37640.7	38569.4	43611.1	39951	46763.9	55294.9	47314.2	61194.7	45039.1	55100.5	45450.5	48298.1	44181.5	48266.8	46851.1	46643.3	48703.7	42758	36511.3	37076.3	40045.6		44000.4	7119.91		251.189	152535	237502	207303	196380	166019	153704	197077	200468	347311	236869	285540	286860	271187	290752	342630	229417	234258	273071	234153
199.526	36634.7	45795.1	36569.8	29264.6	38510.1	39491.1	45031.2	40875.1	48187.4	57782.9	48812	64252.5	46399.5	57100.9	46950.9	49823	45585.3	50193.2	48599.7	48456	50599.4	44254.3	37449.7	38007.6	41315.9		45437.7	7669.68		199.526	185915	288323	252249	239242	202864	188091	240106	244480	419221	288599	347717	347777	328799	353719	416365	279795	285454	332494	285354
158.489	37378.1	46762.3	37228.8	29708.6	39353.8	40404.8	46017.9	41619.6	49156.5	59837.4	50053.6	66762.4	47500.3	58910.7	48035.1	51115.9	46671	51589.9	49969.8	49786.7	52294.8	45327.8	38228.7	38853.1	42253.8		46592.9	8110.48		158.489	226446	350977	308093	291069	247331	229801	291681	297493	507630	350227	420911	422641	398553	430086	506488	339764	346760	401360	345735
125.893	37883.7	47586.7	37804.6	30128.8	39931.8	41000.6	46738.7	42190.8	50155.4	61288.6	50951.6	68893.5	48321.4	60138	48971	52049.4	47440.3	52732.1	50923.1	50928.1	53443.8	46076.8	38797.8	39458.6	42958.5		47471.7	8455.16		125.893	275424	424971	375166	355118	302520	280466	356823	362965	612174	425143	509894	511353	484791	522426	612872	413925	422495	486557	420989
100	38284.7	48378.6	38249.3	30619.6	40548.5	41558.1	47480.8	42814.9	50808.2	62465.3	51760.3	70400.8	49009.3	61600	49634.1	52918.6	48242.1	53622.4	51754.5	51749.3	54403.5	46867.8	39485.3	39972.7	43702.1		48253.2	8702.7		100	335026	514197	455811	433126	366388	341037	433693	440927	738018	516282	615454	618062	587571	635746	745635	502523	514528	586595	510758
79.4328	38910	49053.5	38905.3	31323.5	41082	42353.2	47968.7	43406.2	51447.3	63525.8	52489.3	71711.1	49730.4	62357.5	50432.8	53800.3	48856.8	54390.9	52522.9	52608.2	55181.6	47600.8	40089.8	40573.2	44484		48992.2	8826.78		79.4328	408383	623537	555414	524987	447922	418206	524974	536037	891282	627933	749889	748911	712305	769812	898708	608536	623793	712026	619087
63.0957	39671.3	49782.9	39598	32212.4	42020.6	43001.6	48728.1	44158.8	52370.7	64478.4	53273.3	73148.5	50312.6	63170.9	51315.7	54551	49472.1	55155.8	53260.3	53508.9	55701	48742.7	40907	41302.3	45086.9		49797.3	8904.29		63.0957	499277	758279	676083	637268	545903	511655	641554	653106	1.06908e+06	757875	900390	905086	858433	934877	1.09575e+06	743492	761468	863800	752636
50.1187	40102.1	49160.7	41768.2	34172.7	44222.5	44860.4	47999.4	45045.3	54089.9	63322.1	53113.3	76699.4	50366.5	62386.9	52921.7	55889.1	48644.3	53790.5	53269.8	57296.7	53492.2	52024.5	44006.9	42779.3	43513.5		50597.5	8747.53		50.1187	593360	893516	776069	831834	624077	628266	758146	782126	1.2543e+06	954048	969755	1.04061e+06	936888	1.03649e+06	1.15981e+06	815568	959150	1.15396e+06	979331
39.8107	41907.8	52087.9	41963.7	35241.1	44219.1	45461.6	50906.5	46217.5	54441.2	66160.9	55356.7	75305.4	52626	65342.1	53645.7	56672.3	51513	57300.6	55569.5	55938.8	58118.4	50778.2	43117.3	43769.1	47517.7		52047.1	8773.59		39.8107	737292	1.10719e+06	1.00153e+06	945056	812745	760177	942082	961699	1.55375e+06	1.11402e+06	1.31657e+06	1.32729e+06	1.25877e+06	1.37306e+06	1.59029e+06	1.0873e+06	1.11754e+06	1.25351e+06	1.10386e+06
31.6228	43849.2	53975.9	43997.6	37821.5	46204.4	47352.6	52631.5	48156.1	56128.8	67628	56959.2	77010.6	54320.3	66994.6	55556.3	58566.2	53199.3	58762.3	57337.3	57699.2	59817.8	52489.7	45324.2	45840.1	49312.3		53877.4	8598.13		31.6228	898873	1.33466e+06	1.22038e+06	1.14359e+06	984976	924571	1.14451e+06	1.16452e+06	1.84971e+06	1.34174e+06	1.58017e+06	1.58942e+06	1.5248e+06	1.65332e+06	1.90876e+06	1.31737e+06	1.35263e+06	1.51596e+06	1.33219e+06
25.1189	46740.6	56706.1	46951.6	41666	49134.2	50386.2	55267.5	50889.7	58421.2	69149.6	59473.2	79257.9	56909.6	69011.7	58487	61191.4	55626.1	61165.7	60029.7	60592.3	62169.3	55227.1	48263.4	48738.3	51981		56537.5	8261.96		25.1189	1.09259e+06	1.61711e+06	1.48315e+06	1.3946e+06	1.20347e+06	1.1323e+06	1.38988e+06	1.41639e+06	2.22726e+06	1.62784e+06	1.91366e+06	1.92417e+06	1.83442e+06	2.00483e+06	2.30431e+06	1.59767e+06	1.64265e+06	1.81925e+06	1.61757e+06
19.9526	50921.1	60759.7	51181.7	46915.5	53056.1	54571.1	59033.5	54768.4	62121.3	71643.8	62917.6	82441.5	60432.4	72448.1	62629.2	64910.7	59193.5	64638.4	63797.1	64737.1	65656	58944.5	52526.4	52788.8	55691.2		60349	7884.18		19.9526	1.32215e+06	1.96142e+06	1.79543e+06	1.69174e+06	1.45706e+06	1.37262e+06	1.68602e+06	1.71055e+06	2.6343e+06	1.94892e+06	2.3245e+06	2.29434e+06	2.20936e+06	2.3918e+06	2.79161e+06	1.93983e+06	1.98077e+06	2.19111e+06	1.94709e+06
15.8489	56662	66332.9	57122.6	54182.2	58801.8	60606.7	64633.3	60340.8	67629.4	75122.4	67846.3	86787.6	65950.8	76996.6	68719.2	70357.7	64312.7	69342.2	69222.3	70353.7	70561.5	64598.6	58721.7	58863.7	61277.7		65813.9	7305.11		15.8489	1.62077e+06	2.36565e+06	2.1814e+06	2.05443e+06	1.77292e+06	1.67828e+06	2.03348e+06	2.07729e+06	3.17146e+06	2.35793e+06	2.78138e+06	2.78584e+06	2.66994e+06	2.91548e+06	3.31136e+06	2.33486e+06	2.40127e+06	2.63456e+06	2.36352e+06
12.5892	64891.5	74446	65462.8	63918.2	66839.1	69040.7	72322.9	68081.6	75387.2	80272	75087.9	93445.3	73606.8	83822.5	77152.2	77995.5	71508.1	76234.1	77183.8	78497.4	77790	72426.8	67223.7	67055.2	69024.3		73548.6	6729.05		12.5892	1.96513e+06	2.83544e+06	2.65847e+06	2.48688e+06	2.16679e+06	2.0537e+06	2.46917e+06	2.51963e+06	3.78715e+06	2.85337e+06	3.33588e+06	3.35191e+06	3.21671e+06	3.52295e+06	3.97657e+06	2.81939e+06	2.90146e+06	3.17442e+06	2.86313e+06
10	75943.8	85454.6	76825.9	77010	77769.8	80505.2	82958.7	78989.8	85798	87571.1	85057.8	103106	84007.9	93122.6	88904.6	88733.6	81743.5	86033.4	88201.5	89957.9	88062.7	83439.8	78782	78134.9	79512		84225.1	6178.27		10	2.3931e+06	3.40346e+06	3.23312e+06	3.02102e+06	2.64969e+06	2.50657e+06	2.99797e+06	3.0448e+06	4.50217e+06	3.41707e+06	3.96942e+06	4.01438e+06	3.8776e+06	4.20162e+06	4.79279e+06	3.41657e+06	3.52396e+06	3.77961e+06	3.44106e+06
7.94328	90465.2	100338	91614.1	93640.1	92179.7	95549.8	97360.5	93114.8	100111	97879.4	98572.5	116289	98338.6	106088	104463	103399	95257.2	99321.5	102845	105245	101727	97916.7	93808.5	92714.2	93631.4		98474.8	5845.28		7.94328	2.91586e+06	4.11788e+06	3.88359e+06	3.63597e+06	3.18442e+06	3.04833e+06	3.60838e+06	3.66449e+06	5.40058e+06	4.11052e+06	4.74474e+06	4.7973e+06	4.63548e+06	5.08328e+06	5.71276e+06	4.12912e+06	4.24656e+06	4.5729e+06	4.14717e+06
6.30957	109581	119972	111209	115149	111469	115294	116372	112397	119600	112254	116981	134601	117116	123996	125405	123095	113238	116944	122348	126311	120305	116882	113396	112283	112525		117549	5915.64		6.30957	3.55191e+06	4.99925e+06	4.76975e+06	4.40257e+06	3.90421e+06	3.70617e+06	4.37385e+06	4.42349e+06	6.34235e+06	4.9256e+06	5.69315e+06	5.80339e+06	5.61738e+06	6.0645e+06	6.83987e+06	5.00089e+06	5.1445e+06	5.45848e+06	4.98486e+06
5.01187	134442	145968	136414	142806	136055	141240	141645	137015	144866	131713	141156	159342	141898	148034	152703	148892	137218	140774	148372	152648	144692	142354	139243	136886	136963		142534	6510.64		5.01187	4.33807e+06	6.01064e+06	5.74644e+06	5.37535e+06	4.74168e+06	4.55804e+06	5.32366e+06	5.38037e+06	7.64629e+06	5.94629e+06	6.86757e+06	6.91427e+06	6.70137e+06	7.35939e+06	8.20069e+06	6.03508e+06	6.22624e+06	6.54504e+06	6.02227e+06
3.98107	166056	179248	167631	178136	166990	174379	174824	168628	176310	158124	171480	190535	174426	178250	188359	182229	168493	172293	183032	186416	174325	174744	173617	167121	166876		174501	7686.65		3.98107	5.46228e+06	7.10905e+06	7.08962e+06	6.36087e+06	5.61712e+06	5.59291e+06	6.53676e+06	6.69614e+06	8.68263e+06	7.22924e+06	8.70605e+06	8.5999e+06	8.38348e+06	8.90893e+06	9.27232e+06	7.57686e+06	7.24621e+06	7.58944e+06	7.52047e+06
3.16228	205990	221583	209198	221340	207647	215855	215428	209811	217630	191570	211521	232883	215150	219018	232115	224671	207716	211479	224646	232201	216290	215382	214525	208342	207295		215571	9404.43		3.16228	6.40597e+06	8.81373e+06	8.59273e+06	7.79915e+06	6.92025e+06	6.85574e+06	7.89049e+06	7.96675e+06	10729200	8.72588e+06	9.56172e+06	9.84366e+06	9.77765e+06	10301400	11461600	8.77746e+06	9.06742e+06	9.20302e+06	8.67526e+06
2.51189	257831	275995	262203	278516	260433	270313	268549	261392	272697	235949	264329	287801	267490	271412	289472	280010	257927	261941	279080	289109	269275	270285	266615	261297	260223		268806	11716.5		2.51189	7.945e+06	10554700	10238300	9.79356e+06	8.77195e+06	8.05103e+06	9.22101e+06	9.2561e+06	12795700	10283300	11871300	12044800	11871000	12825300	13419500	10696300	10940400	11360200	10539900
1.99526	319554	341834	325430	345996	323003	335530	332294	323372	337473	289240	326537	353520	330622	335507	358459	346197	318761	323486	344771	357028	332287	334392	330396	324194	322391		332491	14604.1		1.99526	9.57507e+06	12610000	12407700	11564700	10296000	10066000	11389900	11472800	15165300	12358800	14088200	14236200	13908400	15249200	16420000	12803100	13216600	13560400	12805100
1.58489	403995	425971	406881	437741	407482	422640	417277	407615	425294	362487	409117	444185	413139	417769	450035	435221	399268	403643	430355	444373	413692	422728	412254	410757	408566		417300	18106		1.58489	11832800	15076600	15347300	13756400	12550200	12571800	14154700	13756900	18067500	14857000	16634600	17171400	16933800	18902900	18935700	16026200	16517700	15786000	15656000
1.25893	502620	536452	509568	545564	507833	530168	518871	505984	529304	449200	513412	549482	515872	522023	558675	539596	496856	502897	537411	556789	514446	526082	517786	504971	504461		519853	23022.9		1.25893	13988900	18395200	18241800	16924000	15390900	15214700	16833700	16797600	20913600	18291400	20962400	21056100	20539900	21435600	24257300	18336100	18800200	19678300	18946000
1	630760	672410	641048	684897	636519	662512	653111	635916	663113	562637	641741	686963	649871	654975	703400	679394	625178	633213	675439	711734	648545	658164	651205	637826	633796		653375	29754.6		1	17474800	22265700	22191000	21006600	18408000	18455100	20587800	20623600	25143000	21544500	24242800	24419500	24104600	26141800	27772200	22670500	23617400	23403900	22646800
Figure 1g																														Figure 1g
ITO+PEDOT																														Annealed ITO
freq / Hz	neg. Phase / °	neg. Phase / °	neg. Phase / °	neg. Phase / °	neg. Phase / °	neg. Phase / °	neg. Phase / °	neg. Phase / °	neg. Phase / °	neg. Phase / °	neg. Phase / °	neg. Phase / °	neg. Phase / °	neg. Phase / °	neg. Phase / °	neg. Phase / °	neg. Phase / °	neg. Phase / °	neg. Phase / °	neg. Phase / °	neg. Phase / °	neg. Phase / °	neg. Phase / °	neg. Phase / °	neg. Phase / °		Mean	Standard Deviation		freq / Hz	neg. Phase / °	neg. Phase / °	neg. Phase / °	neg. Phase / °	neg. Phase / °	neg. Phase / °	neg. Phase / °	neg. Phase / °	neg. Phase / °	neg. Phase / °	neg. Phase / °	neg. Phase / °	neg. Phase / °	neg. Phase / °	neg. Phase / °	neg. Phase / °	neg. Phase / °	neg. Phase / °	neg. Phase / °
site No.	1	2	4	5	7	8	9	10	11	13	15	16	18	19	20	21	22	23	24	25	26	27	28	29	30		Statistics On Rows of B"neg. Phase / °":Z"neg. Phase / °"	Statistics On Rows of B"neg. Phase / °":Z"neg. Phase / °"		site No.	0	2	3	4	5	6	7	8	9	10	11	12	13	14	15	16	17	18	19
10000	51.9824	53.6133	47.5415	47.25	50.0568	51.3802	50.1733	41.6083	32.2117	53.5226	52.1935	53.811	53.1446	53.0772	52.1728	51.4907	50.9725	50.7452	52.1025	50.1058	51.1374	49.2804	51.415	42.525	46.5093		49.6009	4.79256		10000	58.0885	65.427	60.4612	60.2482	54.9261	57.692	59.1089	61.991	67.3278	61.5791	65.9501	65.0563	66.4026	66.3039	68.8057	62.9981	62.8053	66.1828	61.9963
7943.28	54.6268	56.3354	50.776	49.9173	52.627	54.3392	53.2431	44.8528	36.3249	56.5092	54.9165	56.4568	55.6466	55.8133	54.928	54.258	54.1372	54.0583	55.237	53.4137	54.6237	52.7169	54.3691	46.4723	49.9963		52.6638	4.48977		7943.28	61.2448	67.3855	63.32	63.1875	58.532	60.9473	62.1501	64.6102	69.2835	64.4816	68.0976	67.3587	68.4673	68.5015	70.6172	65.6461	65.4678	68.0551	64.5351
6309.57	56.4791	58.4247	53.4019	51.8524	54.59	56.5271	55.6875	47.6493	40.1261	58.9752	56.9722	58.5023	57.4843	57.8375	57.0991	56.4	56.5091	56.6909	57.8494	56.1311	57.3399	55.5727	56.7611	49.7058	53.112		55.1072	4.14281		6309.57	63.9299	68.9612	65.8527	65.7652	61.88	63.7946	64.8219	66.9519	70.5599	66.5733	69.8224	69.2385	70.0676	70.4744	72.0515	67.8016	67.6627	69.6576	66.6012
5011.87	57.5523	59.9348	55.0855	52.7239	55.7224	58.1286	57.1366	49.6837	43.5661	60.794	58.5983	59.8536	58.742	59.4284	58.5369	58.195	58.1021	58.8736	59.6762	58.2849	59.4925	57.6709	58.3237	52.2241	55.1485		56.8591	3.83676		5011.87	66.4301	70.7272	67.9836	67.8651	64.7748	66.3442	66.9033	68.9233	71.7115	68.8498	71.3276	70.7811	71.5649	71.773	73.351	69.5312	69.7371	71.0546	68.6826
3981.07	57.9232	60.5831	55.9864	52.9293	55.9593	58.5378	58.0668	51.0632	46.2573	61.9919	59.3206	60.857	59.4376	59.9913	59.2654	59.0547	58.9338	59.9875	60.755	59.5285	61.0596	58.6583	59.1638	53.9087	56.6166		57.8335	3.56696		3981.07	68.452	72.1508	69.9055	69.7887	67.0591	68.6925	68.9098	70.6062	72.6829	70.552	72.2966	72.0528	72.5377	73.1389	74.3557	71.1341	71.0419	72.1267	70.2408
3162.28	57.5501	60.3069	55.6407	51.8798	55.423	58.7763	57.9861	51.6472	48.2753	62.0392	59.3363	61.4019	58.9068	59.9325	58.9932	58.7285	58.9453	60.3116	61.1372	59.9995	61.3511	59.4928	58.4975	54.6852	57.2583		57.9401	3.36463		3162.28	70.0893	72.766	70.9251	71.3281	68.9946	70.4457	70.4309	72.1013	73.8095	71.6836	73.2761	72.9249	73.6513	74.3526	74.9449	72.0439	72.7288	73.0271	71.8214
2511.89	55.5579	59.5676	54.8986	50.289	54.1041	57.3515	57.322	50.6766	48.6839	61.6542	58.2763	60.6765	58.1973	59.8305	58.3134	58.1876	58.2116	60.0392	60.7788	59.4509	61.24	58.4761	58.0768	54.4159	56.8776		57.2462	3.43241		2511.89	71.5022	73.5165	72.5045	72.3437	70.6459	72.139	71.4925	73.7475	73.3742	73.0575	74.1478	73.8815	74.4181	75.0877	75.6775	73.4152	73.8201	73.6585	72.4872
1995.26	52.927	57.7107	53.0992	47.8502	51.7023	55.529	55.2799	49.3771	48.6328	60.8342	56.8365	59.7724	56.2986	58.4881	56.43	56.6091	56.5596	58.8143	59.1223	58.6085	60.3496	57.5672	55.9366	52.5813	55.9154		55.7133	3.56776		1995.26	72.4586	73.9674	73.2212	73.5152	71.8262	72.9849	72.7739	73.9263	73.9326	73.7447	74.4634	73.9069	75.1229	75.1044	75.7645	74.2565	74.3449	73.7866	73.4911
1584.89	49.6781	55.2325	50.0212	44.4682	48.7685	52.8657	53.0547	47.6368	47.9317	58.7436	54.4727	57.8083	53.3282	55.7739	54.1767	54.4282	54.4153	57.0582	57.2226	56.6279	58.6645	55.3611	53.2042	50.8516	53.7443		53.4216	3.6938		1584.89	73.2622	75.2405	74.6249	74.5504	73.2568	74.2248	74.0046	75.0021	75.0064	74.722	74.9479	74.908	74.7133	75.5231	76.5988	74.8684	75.0042	74.676	74.1799
1258.93	46.3063	52.5418	47.047	40.6289	45.1034	49.3369	49.7737	44.2511	45.7578	56.3974	52.0941	55.3273	50.3912	53.3457	51.0615	51.5135	51.2906	54.0343	53.7838	53.8362	55.9802	52.5397	49.9069	47.818	50.8047		50.4349	3.92901		1258.93	74.3447	75.0273	74.4197	75.5341	74.2525	75.2418	75.5201	75.0376	75.0165	74.8163	75.2114	75.7265	74.996	75.7998	75.9785	75.6003	75.7681	75.6059	74.649
1000	42.3317	48.264	42.8936	36.3465	41.4393	45.0561	45.5614	39.8401	42.5424	53.3469	47.4935	52.9327	46.5701	49.84	47.1696	48.4246	47.472	51.3733	50.4476	50.0116	51.8088	49.0106	46.0536	44.1207	47.3659		46.7087	4.19501		1000	74.6741	75.2877	76.1355	76.4048	73.9169	75.8452	74.4514	76.4445	74.1852	75.8168	74.1047	76.6058	74.7772	76.0137	74.2089	75.1991	75.3551	75.4165	75.0389
794.328	37.3847	43.8967	38.3512	32.2605	37.0164	40.5653	41.6994	36.5508	39.1656	49.4703	43.3549	49.0553	42.3746	45.8493	43.2049	43.4503	42.9581	47.1107	46.8958	46.5056	48.4	45.1065	41.3885	39.6435	43.123		42.5913	4.30154		794.328	75.3498	75.1981	75.5596	75.8388	75.4998	76.1453	75.5756	76.4306	74.9938	75.6792	75.6299	75.3728	75.8602	76.3424	76.1707	75.9643	76.1007	75.1424	75.0358
630.957	33.1111	39.2005	33.9888	28.0017	32.6857	36.2491	37.1631	32.3657	34.8689	44.9066	39.1218	44.7653	37.5366	41.5244	38.4927	38.9325	38.3305	42.3735	42.1063	41.7916	43.6799	40.1763	36.5272	35.3013	38.4682		38.0668	4.18561		630.957	75.6544	74.5318	75.4226	76.4893	77.0534	75.3902	75.5399	75.5207	70.8042	74.2278	76.2733	76.1982	75.4487	75.4345	75.6199	75.2174	75.5009	75.0878	74.2467
501.187	28.7879	34.4736	29.6475	24.7366	28.458	31.52	32.4966	28.2934	31.1661	40.3783	34.3519	40.8876	33.2764	36.8615	34.1538	34.5129	33.8961	37.8799	37.3889	37.2575	39.2886	35.4067	32.0651	31.2	33.9597		33.6938	4.00759		501.187	75.884	75.545	76.4527	76.2033	76.2868	76.9412	75.8693	76.6384	74.5844	75.9533	75.6495	75.5425	75.6693	76.4787	76.2968	76.1791	76.3734	75.0877	75.8072
398.107	24.9795	30.073	25.8927	21.7883	24.8187	27.4857	28.3215	24.6979	27.326	35.7012	30.0853	36.491	29.1404	32.6567	29.9017	30.3149	29.5706	33.3012	32.8852	32.7631	34.6155	31.0914	27.7698	27.118	29.7135		29.5401	3.65673		398.107	76.1079	75.4596	76.6043	76.4003	76.5682	77.2187	76.0596	76.7409	74.4244	75.9404	75.6144	75.5628	75.741	76.3966	76.1009	76.1019	76.3046	75.0933	75.7765
316.228	21.8054	26.2212	22.6308	19.4991	21.7542	23.9695	24.6735	21.6513	23.8242	31.204	26.2775	32.2295	25.3585	28.6255	26.1376	26.4618	25.7583	28.9678	28.6591	28.6298	30.2371	27.1415	24.2632	23.7241	26.0103		25.8286	3.17467		316.228	76.2404	75.4209	76.6841	76.4192	76.7891	77.4251	76.104	76.7216	74.2108	75.8744	75.4667	75.4265	75.6105	76.3285	75.9639	76.1494	76.411	74.9814	75.8155
251.189	19.3692	22.9719	20.025	17.9354	19.3237	21.2302	21.6062	19.0902	20.8786	27.0635	22.92	28.2687	22.1844	24.9921	22.8987	23.1417	22.4828	25.2693	24.9499	25.2021	26.3075	23.8169	21.4336	20.9384	22.8332		22.6853	2.62151		251.189	76.3903	75.4177	76.5778	76.6372	76.8047	77.4735	76.1135	76.7804	74.1761	75.8615	75.4305	75.3229	75.5443	76.155	75.6329	76.1873	76.4192	74.8611	75.7194
199.526	17.6124	20.3422	18.1946	17.0068	17.4966	19.007	19.2637	17.2675	18.5346	23.5607	20.2623	24.8823	19.6169	21.8874	20.4313	20.467	19.8984	22.2245	22.0626	22.2473	22.9669	21.1074	19.3317	18.8489	20.3556		20.195	2.0553		199.526	76.3995	75.2645	76.7296	76.5597	76.9252	77.4859	76.1771	76.6281	73.8083	75.7824	75.1119	75.2889	75.4162	76.0754	75.509	76.1219	76.3446	74.5165	75.7812
158.489	16.5479	18.4659	16.9995	16.7888	16.4216	17.6602	17.6345	16.1098	16.9886	20.62	18.286	22.0236	17.875	19.5119	18.5754	18.5455	18.0177	19.8045	19.7649	20.0566	20.4811	19.1411	17.9057	17.6257	18.6115		18.4185	1.47759		158.489	76.5144	75.1001	76.7999	76.549	76.9872	77.6527	76.1763	76.5394	73.3111	75.5535	74.9755	74.8324	75.1372	76.0238	75.2132	75.9439	76.1587	74.4664	75.7191
125.893	16.1214	17.318	16.6001	17.3613	15.8923	16.9916	16.6068	15.5529	15.9894	18.3837	16.9768	19.8229	16.7683	17.7609	17.4551	17.2447	16.8184	18.1432	18.2529	18.752	18.7306	17.9612	17.3238	16.9962	17.5975		17.3369	0.99932		125.893	76.5732	75.12	76.7433	76.3969	76.8564	77.5299	76.1318	76.5404	73.1039	75.4501	74.7063	74.6538	75.0378	75.8092	74.7514	75.7696	76.1438	74.377	75.6075
100	16.4865	16.9724	16.9646	18.7464	16.1962	17.1081	16.3127	15.7275	15.7571	16.8602	16.3516	18.1267	16.3504	16.7188	17.0682	16.7166	16.3564	17.1995	17.4642	18.0168	17.7004	17.5041	17.5644	17.1593	17.3549		16.9914	0.73091		100	76.5837	74.7263	76.7306	76.4819	76.7942	77.7951	76.1025	76.2857	72.8627	75.3358	74.3081	74.4976	74.5468	75.2956	74.5633	75.6797	75.7245	74.032	75.7861
79.4328	17.6758	17.3034	18.0187	20.8503	17.1711	17.9926	16.786	16.6169	16.0541	15.9493	16.4844	17.2343	16.7255	16.3091	17.5239	16.8091	16.5903	16.9822	17.5878	17.9883	17.4803	17.8395	18.4672	18.0392	17.739		17.3687	0.99178		79.4328	76.6081	74.7486	76.5952	76.2416	76.857	77.6304	75.9185	76.1921	72.4704	74.8731	74.1357	74.2963	74.4278	75.0551	74.3573	75.6329	75.7469	73.8023	75.2622
63.0957	19.6257	18.5365	19.984	23.9225	18.8896	19.6608	18.0165	18.2795	17.1293	15.8252	17.3789	17.1759	17.7859	16.6419	18.7272	17.6926	17.6628	17.6144	18.5	18.827	18.0313	18.8802	20.2213	19.781	19.1441		18.5574	1.55803		63.0957	76.6447	74.3682	76.5463	76.1942	76.7918	77.7286	75.8947	76.1333	71.7381	74.7136	73.6253	73.6487	74.2922	74.5537	73.7949	75.4465	75.7615	73.6289	74.8595
50.1187	24.0419	21.164	23.0545	27.4694	21.1996	20.7207	20.0003	22.5457	16.9523	17.2578	20.5692	20.6875	21.1275	16.2939	22.6241	17.39	20.3947	20.2689	22.6586	18.2761	17.8616	22.7786	22.0986	19.5619	21.0672		20.7226	2.52327		50.1187	81.615	69.1275	80.0717	78.2982	77.2536	81.1746	79.7715	71.3844	78.9146	68.7218	79.4758	80.7819	71.7183	69.7109	77.5259	74.4793	80.8668	75.6994	78.6047
39.8107	25.9333	23.2948	26.4175	32.6802	24.9363	25.534	22.8788	23.9689	21.842	17.6555	21.3687	19.1778	22.3926	19.5868	23.6478	22.05	22.0756	21.1135	22.6121	23.348	21.4099	23.6141	26.566	25.8829	24.1777		23.3666	2.97462		39.8107	76.6858	74.1401	76.2112	75.9661	76.6027	77.5862	75.5397	75.5945	71.073	74.0606	73.2478	73.3863	73.88	74.1818	73.1822	75.1356	75.2345	72.9502	74.6926
31.6228	30.3476	26.9324	30.8889	38.1467	29.1485	29.8119	26.624	27.8871	25.4673	19.6934	24.6799	21.2959	25.9186	22.1933	27.491	25.385	25.5315	24.119	25.9648	26.9065	24.5414	27.4003	30.9499	30.1476	28.0813		27.0222	3.70372		31.6228	76.676	74.135	76.0207	76.0564	76.5857	77.5819	75.4626	75.4344	70.8028	74.1106	72.9532	73.2095	73.3399	74.1882	72.8482	75.1828	75.3125	72.9395	74.5336
25.1189	35.5674	31.5946	36.1342	44.049	34.0878	34.8254	31.2448	32.8804	29.9643	22.6803	28.7754	24.4223	30.3701	25.8593	32.1013	29.6278	30.0196	28.0454	30.2774	31.1455	28.5201	31.8456	36.1276	35.23	32.6758		31.5228	4.33636		25.1189	76.8158	73.8643	76.0339	75.8423	76.4701	77.6591	75.3689	75.2443	70.3406	73.6039	72.6024	72.8033	73.3241	73.6696	72.2767	74.8333	75.0416	72.6114	74.3912
19.9526	41.2666	36.739	41.7975	49.9509	39.7638	40.3383	36.4961	38.3981	35.1082	26.3986	33.5776	28.2355	35.5747	30.0057	37.4325	34.6919	34.9699	32.5881	35.2776	36.1485	33.1312	37.0662	41.8269	40.8584	38.09		36.6293	4.8698		19.9526	76.8684	73.4303	75.8645	75.5428	76.5696	77.7502	75.1361	75.0181	70.2297	73.3949	72.0555	72.5481	72.9102	73.6038	71.7514	74.7662	74.7231	72.5335	74.1318
15.8489	47.415	42.69	48.0159	55.9943	45.7259	46.3727	42.307	44.3986	40.8046	30.9232	39.2303	33.118	41.2957	35.2937	43.2244	40.3076	40.8501	38.1884	41.1031	42.0271	38.8054	42.8858	47.779	46.6463	43.8732		42.371	5.17967		15.8489	76.9551	73.5561	75.8358	75.6605	76.4392	77.7274	75.2704	74.8975	69.5847	73.1764	71.9322	72.284	72.7881	73.0413	71.6418	74.7023	74.8154	72.0906	74
12.5892	53.3935	48.7173	54.0644	61.5443	51.8503	52.4475	48.4883	50.6663	46.759	36.2225	45.255	38.5951	47.3751	40.9556	49.3485	46.435	46.9122	44.1322	47.1508	48.0693	44.7238	48.9562	53.7623	52.5882	49.8669		48.3312	5.26711		12.5892	77.2108	73.5608	75.6946	75.6329	76.1814	77.7049	75.1727	74.9105	69.1256	72.8293	71.5055	71.9647	72.7078	72.8671	71.2258	74.6775	74.5307	71.9113	73.8632
10	59.1303	54.7169	59.7766	66.4343	57.7183	58.2447	54.5775	56.5082	53.0133	42.1451	51.3896	44.5628	53.4686	47.0311	55.3982	52.5065	52.9148	50.1621	53.1242	54.0793	50.7368	54.8543	59.4263	58.4171	55.8467		54.2473	5.09329		10	77.2109	73.3989	75.8997	75.4708	76.3316	77.6984	75.0586	74.6454	69.0292	72.6164	71.8201	71.98	72.4006	72.6705	70.8905	74.4588	74.5735	72.1795	73.8265
7.94328	64.2939	60.2844	64.8318	70.6477	62.9855	63.4518	60.2026	61.981	58.8947	48.3026	57.2856	50.5571	59.0869	53.1732	60.8424	58.2275	58.6398	56.0523	58.8764	59.6938	56.5648	60.3795	64.4621	63.526	61.272		59.7806	4.69664		7.94328	77.2288	73.465	76.0164	75.8184	76.484	77.8016	75.2651	74.7979	68.7552	72.5115	71.4996	71.843	72.4821	72.3995	70.6711	74.6029	74.6194	71.8262	73.9111
6.30957	68.9099	65.4095	69.2397	74.2145	67.6596	68.1872	65.3041	66.699	63.9828	54.3172	62.6441	56.2948	64.2359	58.9022	65.766	63.5486	63.8611	61.592	64.0624	64.7289	61.844	65.5761	68.9539	68.027	66.1414		64.8041	4.20709		6.30957	77.3585	73.4701	75.6396	75.7431	76.2547	77.8838	75.306	74.9565	68.9265	72.5183	71.2568	71.4672	72.2669	72.5674	70.2462	74.3951	74.3117	71.8663	73.9111
5.01187	72.7053	69.6882	72.9976	77.0588	71.6876	72.1022	69.6186	70.8865	68.3621	60.0095	67.3992	61.6446	68.7575	64.0656	69.9654	68.1503	68.397	66.3516	68.4285	69.1303	66.6899	69.8581	72.7214	71.9405	70.4753		69.1637	3.63819		5.01187	77.3448	74.0134	76.089	76.1597	76.7059	77.7837	75.4064	74.9461	69.2269	71.8741	71.1823	71.5496	72.3847	72.3682	70.3117	74.2645	74.1626	71.9392	73.6337
3.98107	75.761	73.2624	76.2181	79.4175	75.057	75.4255	73.1866	74.2998	72.535	64.8729	71.6516	66.4628	72.484	68.7772	73.5729	72.1292	72.151	70.3412	72.2053	73.1003	70.9337	73.473	75.5408	75.3376	74.0816		72.8911	3.07405		3.98107	77.1071	74.2938	75.6045	76.0179	76.6353	77.9954	75.2283	74.4984	69.5956	72.414	69.9496	71.12	71.5388	71.6669	71.0556	74.5535	75.0995	72.5537	73.3189
3.16228	78.4464	76.2759	78.6977	81.3705	77.7682	78.095	76.4263	77.1753	75.7219	69.4509	74.8868	70.6253	75.699	72.5045	76.5914	75.3873	75.3584	73.9092	75.4972	76.0522	74.267	76.5379	78.2608	78.01	76.9958		76.0004	2.54839		3.16228	77.6344	73.7301	75.5415	76.1932	76.6395	77.6998	75.2417	74.8957	68.7229	72.0845	71.7677	71.5415	72.1561	72.6877	70.2284	74.5292	74.4959	72.3152	74.0478
2.51189	80.6219	78.9103	80.8074	83.0727	80.1043	80.3239	79.0076	79.6618	78.5397	73.2798	77.7054	74.0407	78.3822	75.835	79.1578	78.1932	78.1828	77.1013	78.2209	78.7054	77.1692	79.0747	80.5103	80.1747	79.299		78.6433	2.09238		2.51189	78.0185	74.7344	76.3051	77.8567	75.8366	78.7322	73.3079	74.1446	68.5471	71.5291	71.2275	71.345	73.2701	71.9801	69.5414	74.5911	74.2057	72.0633	71.8676
1.99526	82.2996	80.9301	82.5076	84.2158	81.8766	82.1094	81.0351	81.5629	80.5604	76.4311	80.0135	76.9167	80.4956	78.4335	81.099	80.3316	80.315	79.4556	80.4174	80.8704	79.5347	81.0773	82.2794	81.9531	81.3149		80.7215	1.69197		1.99526	77.5479	74.6992	76.1428	76.2729	78.1025	78.1308	75.8601	75.7439	68.9644	72.4796	71.4151	71.6239	72.6484	71.9682	69.8758	74.8773	74.4745	72.3186	73.8983
1.58489	83.6864	82.6991	83.9151	85.2221	83.3632	83.5599	82.6964	83.085	82.2781	78.9176	81.9135	79.2023	82.2552	80.679	82.7535	82.1206	82.1125	81.4645	82.1837	82.594	81.5214	82.6568	83.7015	83.3829	82.8375		82.4321	1.37433		1.58489	77.4213	75.2092	76.0179	76.7533	77.8649	77.8579	75.7526	76.207	69.0977	72.6979	71.8221	72.8087	72.7973	71.257	70.5748	74.3255	73.928	73.0904	73.8157
1.25893	84.8197	83.9675	84.9697	86.0488	84.5113	84.6441	84.0278	84.3665	83.6366	80.9976	83.3021	81.1469	83.6822	82.3836	84.1015	83.6128	83.5625	83.036	83.6399	83.946	82.7959	83.9981	84.7929	84.5212	84.1962		83.7883	1.11413		1.25893	77.7455	75.4889	76.3447	76.7147	76.7995	77.8614	76.1308	76.3156	70.1826	72.3962	70.94	71.2562	72.812	72.4629	69.2399	75.4228	75.0367	72.7404	73.9458
1	85.7158	84.9994	85.8363	86.6919	85.5174	85.6251	85.1453	85.4304	84.8672	82.6923	84.5539	82.6479	84.7421	83.9437	85.0881	84.7268	84.6615	84.2525	84.7025	85.3868	84.219	85.1005	85.7018	85.9091	85.2115		84.9347	0.91439		1	77.439	75.7802	76.5693	76.9695	76.6578	78.0309	76.3236	76.5383	71.2768	73.0562	72.1112	72.2804	73.6222	72.706	70.3471	75.2772	74.4348	73.2305	74.2713
																														_x001F_
																					_x001F_
[truncated: 15 more columns]

## Sheet: Fig 1g
Figure 1g																														Figure 1g
ITO+PEDOT																														Annealed ITO
freq / Hz	neg. Phase / °	neg. Phase / °	neg. Phase / °	neg. Phase / °	neg. Phase / °	neg. Phase / °	neg. Phase / °	neg. Phase / °	neg. Phase / °	neg. Phase / °	neg. Phase / °	neg. Phase / °	neg. Phase / °	neg. Phase / °	neg. Phase / °	neg. Phase / °	neg. Phase / °	neg. Phase / °	neg. Phase / °	neg. Phase / °	neg. Phase / °	neg. Phase / °	neg. Phase / °	neg. Phase / °	neg. Phase / °		Mean	Standard Deviation		freq / Hz	neg. Phase / °	neg. Phase / °	neg. Phase / °	neg. Phase / °	neg. Phase / °	neg. Phase / °	neg. Phase / °	neg. Phase / °	neg. Phase / °	neg. Phase / °	neg. Phase / °	neg. Phase / °	neg. Phase / °	neg. Phase / °	neg. Phase / °	neg. Phase / °	neg. Phase / °	neg. Phase / °	neg. Phase / °
site No.	1	2	4	5	7	8	9	10	11	13	15	16	18	19	20	21	22	23	24	25	26	27	28	29	30		Statistics On Rows of B"neg. Phase / °":Z"neg. Phase / °"	Statistics On Rows of B"neg. Phase / °":Z"neg. Phase / °"		site No.	0	2	3	4	5	6	7	8	9	10	11	12	13	14	15	16	17	18	19
10000	51.9824	53.6133	47.5415	47.25	50.0568	51.3802	50.1733	41.6083	32.2117	53.5226	52.1935	53.811	53.1446	53.0772	52.1728	51.4907	50.9725	50.7452	52.1025	50.1058	51.1374	49.2804	51.415	42.525	46.5093		49.6009	4.79256		10000	58.0885	65.427	60.4612	60.2482	54.9261	57.692	59.1089	61.991	67.3278	61.5791	65.9501	65.0563	66.4026	66.3039	68.8057	62.9981	62.8053	66.1828	61.9963
7943.28	54.6268	56.3354	50.776	49.9173	52.627	54.3392	53.2431	44.8528	36.3249	56.5092	54.9165	56.4568	55.6466	55.8133	54.928	54.258	54.1372	54.0583	55.237	53.4137	54.6237	52.7169	54.3691	46.4723	49.9963		52.6638	4.48977		7943.28	61.2448	67.3855	63.32	63.1875	58.532	60.9473	62.1501	64.6102	69.2835	64.4816	68.0976	67.3587	68.4673	68.5015	70.6172	65.6461	65.4678	68.0551	64.5351
6309.57	56.4791	58.4247	53.4019	51.8524	54.59	56.5271	55.6875	47.6493	40.1261	58.9752	56.9722	58.5023	57.4843	57.8375	57.0991	56.4	56.5091	56.6909	57.8494	56.1311	57.3399	55.5727	56.7611	49.7058	53.112		55.1072	4.14281		6309.57	63.9299	68.9612	65.8527	65.7652	61.88	63.7946	64.8219	66.9519	70.5599	66.5733	69.8224	69.2385	70.0676	70.4744	72.0515	67.8016	67.6627	69.6576	66.6012
5011.87	57.5523	59.9348	55.0855	52.7239	55.7224	58.1286	57.1366	49.6837	43.5661	60.794	58.5983	59.8536	58.742	59.4284	58.5369	58.195	58.1021	58.8736	59.6762	58.2849	59.4925	57.6709	58.3237	52.2241	55.1485		56.8591	3.83676		5011.87	66.4301	70.7272	67.9836	67.8651	64.7748	66.3442	66.9033	68.9233	71.7115	68.8498	71.3276	70.7811	71.5649	71.773	73.351	69.5312	69.7371	71.0546	68.6826
3981.07	57.9232	60.5831	55.9864	52.9293	55.9593	58.5378	58.0668	51.0632	46.2573	61.9919	59.3206	60.857	59.4376	59.9913	59.2654	59.0547	58.9338	59.9875	60.755	59.5285	61.0596	58.6583	59.1638	53.9087	56.6166		57.8335	3.56696		3981.07	68.452	72.1508	69.9055	69.7887	67.0591	68.6925	68.9098	70.6062	72.6829	70.552	72.2966	72.0528	72.5377	73.1389	74.3557	71.1341	71.0419	72.1267	70.2408
3162.28	57.5501	60.3069	55.6407	51.8798	55.423	58.7763	57.9861	51.6472	48.2753	62.0392	59.3363	61.4019	58.9068	59.9325	58.9932	58.7285	58.9453	60.3116	61.1372	59.9995	61.3511	59.4928	58.4975	54.6852	57.2583		57.9401	3.36463		3162.28	70.0893	72.766	70.9251	71.3281	68.9946	70.4457	70.4309	72.1013	73.8095	71.6836	73.2761	72.9249	73.6513	74.3526	74.9449	72.0439	72.7288	73.0271	71.8214
2511.89	55.5579	59.5676	54.8986	50.289	54.1041	57.3515	57.322	50.6766	48.6839	61.6542	58.2763	60.6765	58.1973	59.8305	58.3134	58.1876	58.2116	60.0392	60.7788	59.4509	61.24	58.4761	58.0768	54.4159	56.8776		57.2462	3.43241		2511.89	71.5022	73.5165	72.5045	72.3437	70.6459	72.139	71.4925	73.7475	73.3742	73.0575	74.1478	73.8815	74.4181	75.0877	75.6775	73.4152	73.8201	73.6585	72.4872
1995.26	52.927	57.7107	53.0992	47.8502	51.7023	55.529	55.2799	49.3771	48.6328	60.8342	56.8365	59.7724	56.2986	58.4881	56.43	56.6091	56.5596	58.8143	59.1223	58.6085	60.3496	57.5672	55.9366	52.5813	55.9154		55.7133	3.56776		1995.26	72.4586	73.9674	73.2212	73.5152	71.8262	72.9849	72.7739	73.9263	73.9326	73.7447	74.4634	73.9069	75.1229	75.1044	75.7645	74.2565	74.3449	73.7866	73.4911
1584.89	49.6781	55.2325	50.0212	44.4682	48.7685	52.8657	53.0547	47.6368	47.9317	58.7436	54.4727	57.8083	53.3282	55.7739	54.1767	54.4282	54.4153	57.0582	57.2226	56.6279	58.6645	55.3611	53.2042	50.8516	53.7443		53.4216	3.6938		1584.89	73.2622	75.2405	74.6249	74.5504	73.2568	74.2248	74.0046	75.0021	75.0064	74.722	74.9479	74.908	74.7133	75.5231	76.5988	74.8684	75.0042	74.676	74.1799
1258.93	46.3063	52.5418	47.047	40.6289	45.1034	49.3369	49.7737	44.2511	45.7578	56.3974	52.0941	55.3273	50.3912	53.3457	51.0615	51.5135	51.2906	54.0343	53.7838	53.8362	55.9802	52.5397	49.9069	47.818	50.8047		50.4349	3.92901		1258.93	74.3447	75.0273	74.4197	75.5341	74.2525	75.2418	75.5201	75.0376	75.0165	74.8163	75.2114	75.7265	74.996	75.7998	75.9785	75.6003	75.7681	75.6059	74.649
1000	42.3317	48.264	42.8936	36.3465	41.4393	45.0561	45.5614	39.8401	42.5424	53.3469	47.4935	52.9327	46.5701	49.84	47.1696	48.4246	47.472	51.3733	50.4476	50.0116	51.8088	49.0106	46.0536	44.1207	47.3659		46.7087	4.19501		1000	74.6741	75.2877	76.1355	76.4048	73.9169	75.8452	74.4514	76.4445	74.1852	75.8168	74.1047	76.6058	74.7772	76.0137	74.2089	75.1991	75.3551	75.4165	75.0389
794.328	37.3847	43.8967	38.3512	32.2605	37.0164	40.5653	41.6994	36.5508	39.1656	49.4703	43.3549	49.0553	42.3746	45.8493	43.2049	43.4503	42.9581	47.1107	46.8958	46.5056	48.4	45.1065	41.3885	39.6435	43.123		42.5913	4.30154		794.328	75.3498	75.1981	75.5596	75.8388	75.4998	76.1453	75.5756	76.4306	74.9938	75.6792	75.6299	75.3728	75.8602	76.3424	76.1707	75.9643	76.1007	75.1424	75.0358
630.957	33.1111	39.2005	33.9888	28.0017	32.6857	36.2491	37.1631	32.3657	34.8689	44.9066	39.1218	44.7653	37.5366	41.5244	38.4927	38.9325	38.3305	42.3735	42.1063	41.7916	43.6799	40.1763	36.5272	35.3013	38.4682		38.0668	4.18561		630.957	75.6544	74.5318	75.4226	76.4893	77.0534	75.3902	75.5399	75.5207	70.8042	74.2278	76.2733	76.1982	75.4487	75.4345	75.6199	75.2174	75.5009	75.0878	74.2467
501.187	28.7879	34.4736	29.6475	24.7366	28.458	31.52	32.4966	28.2934	31.1661	40.3783	34.3519	40.8876	33.2764	36.8615	34.1538	34.5129	33.8961	37.8799	37.3889	37.2575	39.2886	35.4067	32.0651	31.2	33.9597		33.6938	4.00759		501.187	75.884	75.545	76.4527	76.2033	76.2868	76.9412	75.8693	76.6384	74.5844	75.9533	75.6495	75.5425	75.6693	76.4787	76.2968	76.1791	76.3734	75.0877	75.8072
398.107	24.9795	30.073	25.8927	21.7883	24.8187	27.4857	28.3215	24.6979	27.326	35.7012	30.0853	36.491	29.1404	32.6567	29.9017	30.3149	29.5706	33.3012	32.8852	32.7631	34.6155	31.0914	27.7698	27.118	29.7135		29.5401	3.65673		398.107	76.1079	75.4596	76.6043	76.4003	76.5682	77.2187	76.0596	76.7409	74.4244	75.9404	75.6144	75.5628	75.741	76.3966	76.1009	76.1019	76.3046	75.0933	75.7765
316.228	21.8054	26.2212	22.6308	19.4991	21.7542	23.9695	24.6735	21.6513	23.8242	31.204	26.2775	32.2295	25.3585	28.6255	26.1376	26.4618	25.7583	28.9678	28.6591	28.6298	30.2371	27.1415	24.2632	23.7241	26.0103		25.8286	3.17467		316.228	76.2404	75.4209	76.6841	76.4192	76.7891	77.4251	76.104	76.7216	74.2108	75.8744	75.4667	75.4265	75.6105	76.3285	75.9639	76.1494	76.411	74.9814	75.8155
251.189	19.3692	22.9719	20.025	17.9354	19.3237	21.2302	21.6062	19.0902	20.8786	27.0635	22.92	28.2687	22.1844	24.9921	22.8987	23.1417	22.4828	25.2693	24.9499	25.2021	26.3075	23.8169	21.4336	20.9384	22.8332		22.6853	2.62151		251.189	76.3903	75.4177	76.5778	76.6372	76.8047	77.4735	76.1135	76.7804	74.1761	75.8615	75.4305	75.3229	75.5443	76.155	75.6329	76.1873	76.4192	74.8611	75.7194
199.526	17.6124	20.3422	18.1946	17.0068	17.4966	19.007	19.2637	17.2675	18.5346	23.5607	20.2623	24.8823	19.6169	21.8874	20.4313	20.467	19.8984	22.2245	22.0626	22.2473	22.9669	21.1074	19.3317	18.8489	20.3556		20.195	2.0553		199.526	76.3995	75.2645	76.7296	76.5597	76.9252	77.4859	76.1771	76.6281	73.8083	75.7824	75.1119	75.2889	75.4162	76.0754	75.509	76.1219	76.3446	74.5165	75.7812
158.489	16.5479	18.4659	16.9995	16.7888	16.4216	17.6602	17.6345	16.1098	16.9886	20.62	18.286	22.0236	17.875	19.5119	18.5754	18.5455	18.0177	19.8045	19.7649	20.0566	20.4811	19.1411	17.9057	17.6257	18.6115		18.4185	1.47759		158.489	76.5144	75.1001	76.7999	76.549	76.9872	77.6527	76.1763	76.5394	73.3111	75.5535	74.9755	74.8324	75.1372	76.0238	75.2132	75.9439	76.1587	74.4664	75.7191
125.893	16.1214	17.318	16.6001	17.3613	15.8923	16.9916	16.6068	15.5529	15.9894	18.3837	16.9768	19.8229	16.7683	17.7609	17.4551	17.2447	16.8184	18.1432	18.2529	18.752	18.7306	17.9612	17.3238	16.9962	17.5975		17.3369	0.99932		125.893	76.5732	75.12	76.7433	76.3969	76.8564	77.5299	76.1318	76.5404	73.1039	75.4501	74.7063	74.6538	75.0378	75.8092	74.7514	75.7696	76.1438	74.377	75.6075
100	16.4865	16.9724	16.9646	18.7464	16.1962	17.1081	16.3127	15.7275	15.7571	16.8602	16.3516	18.1267	16.3504	16.7188	17.0682	16.7166	16.3564	17.1995	17.4642	18.0168	17.7004	17.5041	17.5644	17.1593	17.3549		16.9914	0.73091		100	76.5837	74.7263	76.7306	76.4819	76.7942	77.7951	76.1025	76.2857	72.8627	75.3358	74.3081	74.4976	74.5468	75.2956	74.5633	75.6797	75.7245	74.032	75.7861
79.4328	17.6758	17.3034	18.0187	20.8503	17.1711	17.9926	16.786	16.6169	16.0541	15.9493	16.4844	17.2343	16.7255	16.3091	17.5239	16.8091	16.5903	16.9822	17.5878	17.9883	17.4803	17.8395	18.4672	18.0392	17.739		17.3687	0.99178		79.4328	76.6081	74.7486	76.5952	76.2416	76.857	77.6304	75.9185	76.1921	72.4704	74.8731	74.1357	74.2963	74.4278	75.0551	74.3573	75.6329	75.7469	73.8023	75.2622
63.0957	19.6257	18.5365	19.984	23.9225	18.8896	19.6608	18.0165	18.2795	17.1293	15.8252	17.3789	17.1759	17.7859	16.6419	18.7272	17.6926	17.6628	17.6144	18.5	18.827	18.0313	18.8802	20.2213	19.781	19.1441		18.5574	1.55803		63.0957	76.6447	74.3682	76.5463	76.1942	76.7918	77.7286	75.8947	76.1333	71.7381	74.7136	73.6253	73.6487	74.2922	74.5537	73.7949	75.4465	75.7615	73.6289	74.8595
50.1187	24.0419	21.164	23.0545	27.4694	21.1996	20.7207	20.0003	22.5457	16.9523	17.2578	20.5692	20.6875	21.1275	16.2939	22.6241	17.39	20.3947	20.2689	22.6586	18.2761	17.8616	22.7786	22.0986	19.5619	21.0672		20.7226	2.52327		50.1187	81.615	69.1275	80.0717	78.2982	77.2536	81.1746	79.7715	71.3844	78.9146	68.7218	79.4758	80.7819	71.7183	69.7109	77.5259	74.4793	80.8668	75.6994	78.6047
39.8107	25.9333	23.2948	26.4175	32.6802	24.9363	25.534	22.8788	23.9689	21.842	17.6555	21.3687	19.1778	22.3926	19.5868	23.6478	22.05	22.0756	21.1135	22.6121	23.348	21.4099	23.6141	26.566	25.8829	24.1777		23.3666	2.97462		39.8107	76.6858	74.1401	76.2112	75.9661	76.6027	77.5862	75.5397	75.5945	71.073	74.0606	73.2478	73.3863	73.88	74.1818	73.1822	75.1356	75.2345	72.9502	74.6926
31.6228	30.3476	26.9324	30.8889	38.1467	29.1485	29.8119	26.624	27.8871	25.4673	19.6934	24.6799	21.2959	25.9186	22.1933	27.491	25.385	25.5315	24.119	25.9648	26.9065	24.5414	27.4003	30.9499	30.1476	28.0813		27.0222	3.70372		31.6228	76.676	74.135	76.0207	76.0564	76.5857	77.5819	75.4626	75.4344	70.8028	74.1106	72.9532	73.2095	73.3399	74.1882	72.8482	75.1828	75.3125	72.9395	74.5336
25.1189	35.5674	31.5946	36.1342	44.049	34.0878	34.8254	31.2448	32.8804	29.9643	22.6803	28.7754	24.4223	30.3701	25.8593	32.1013	29.6278	30.0196	28.0454	30.2774	31.1455	28.5201	31.8456	36.1276	35.23	32.6758		31.5228	4.33636		25.1189	76.8158	73.8643	76.0339	75.8423	76.4701	77.6591	75.3689	75.2443	70.3406	73.6039	72.6024	72.8033	73.3241	73.6696	72.2767	74.8333	75.0416	72.6114	74.3912
19.9526	41.2666	36.739	41.7975	49.9509	39.7638	40.3383	36.4961	38.3981	35.1082	26.3986	33.5776	28.2355	35.5747	30.0057	37.4325	34.6919	34.9699	32.5881	35.2776	36.1485	33.1312	37.0662	41.8269	40.8584	38.09		36.6293	4.8698		19.9526	76.8684	73.4303	75.8645	75.5428	76.5696	77.7502	75.1361	75.0181	70.2297	73.3949	72.0555	72.5481	72.9102	73.6038	71.7514	74.7662	74.7231	72.5335	74.1318
15.8489	47.415	42.69	48.0159	55.9943	45.7259	46.3727	42.307	44.3986	40.8046	30.9232	39.2303	33.118	41.2957	35.2937	43.2244	40.3076	40.8501	38.1884	41.1031	42.0271	38.8054	42.8858	47.779	46.6463	43.8732		42.371	5.17967		15.8489	76.9551	73.5561	75.8358	75.6605	76.4392	77.7274	75.2704	74.8975	69.5847	73.1764	71.9322	72.284	72.7881	73.0413	71.6418	74.7023	74.8154	72.0906	74
12.5892	53.3935	48.7173	54.0644	61.5443	51.8503	52.4475	48.4883	50.6663	46.759	36.2225	45.255	38.5951	47.3751	40.9556	49.3485	46.435	46.9122	44.1322	47.1508	48.0693	44.7238	48.9562	53.7623	52.5882	49.8669		48.3312	5.26711		12.5892	77.2108	73.5608	75.6946	75.6329	76.1814	77.7049	75.1727	74.9105	69.1256	72.8293	71.5055	71.9647	72.7078	72.8671	71.2258	74.6775	74.5307	71.9113	73.8632
10	59.1303	54.7169	59.7766	66.4343	57.7183	58.2447	54.5775	56.5082	53.0133	42.1451	51.3896	44.5628	53.4686	47.0311	55.3982	52.5065	52.9148	50.1621	53.1242	54.0793	50.7368	54.8543	59.4263	58.4171	55.8467		54.2473	5.09329		10	77.2109	73.3989	75.8997	75.4708	76.3316	77.6984	75.0586	74.6454	69.0292	72.6164	71.8201	71.98	72.4006	72.6705	70.8905	74.4588	74.5735	72.1795	73.8265
7.94328	64.2939	60.2844	64.8318	70.6477	62.9855	63.4518	60.2026	61.981	58.8947	48.3026	57.2856	50.5571	59.0869	53.1732	60.8424	58.2275	58.6398	56.0523	58.8764	59.6938	56.5648	60.3795	64.4621	63.526	61.272		59.7806	4.69664		7.94328	77.2288	73.465	76.0164	75.8184	76.484	77.8016	75.2651	74.7979	68.7552	72.5115	71.4996	71.843	72.4821	72.3995	70.6711	74.6029	74.6194	71.8262	73.9111
6.30957	68.9099	65.4095	69.2397	74.2145	67.6596	68.1872	65.3041	66.699	63.9828	54.3172	62.6441	56.2948	64.2359	58.9022	65.766	63.5486	63.8611	61.592	64.0624	64.7289	61.844	65.5761	68.9539	68.027	66.1414		64.8041	4.20709		6.30957	77.3585	73.4701	75.6396	75.7431	76.2547	77.8838	75.306	74.9565	68.9265	72.5183	71.2568	71.4672	72.2669	72.5674	70.2462	74.3951	74.3117	71.8663	73.9111
5.01187	72.7053	69.6882	72.9976	77.0588	71.6876	72.1022	69.6186	70.8865	68.3621	60.0095	67.3992	61.6446	68.7575	64.0656	69.9654	68.1503	68.397	66.3516	68.4285	69.1303	66.6899	69.8581	72.7214	71.9405	70.4753		69.1637	3.63819		5.01187	77.3448	74.0134	76.089	76.1597	76.7059	77.7837	75.4064	74.9461	69.2269	71.8741	71.1823	71.5496	72.3847	72.3682	70.3117	74.2645	74.1626	71.9392	73.6337
3.98107	75.761	73.2624	76.2181	79.4175	75.057	75.4255	73.1866	74.2998	72.535	64.8729	71.6516	66.4628	72.484	68.7772	73.5729	72.1292	72.151	70.3412	72.2053	73.1003	70.9337	73.473	75.5408	75.3376	74.0816		72.8911	3.07405		3.98107	77.1071	74.2938	75.6045	76.0179	76.6353	77.9954	75.2283	74.4984	69.5956	72.414	69.9496	71.12	71.5388	71.6669	71.0556	74.5535	75.0995	72.5537	73.3189
3.16228	78.4464	76.2759	78.6977	81.3705	77.7682	78.095	76.4263	77.1753	75.7219	69.4509	74.8868	70.6253	75.699	72.5045	76.5914	75.3873	75.3584	73.9092	75.4972	76.0522	74.267	76.5379	78.2608	78.01	76.9958		76.0004	2.54839		3.16228	77.6344	73.7301	75.5415	76.1932	76.6395	77.6998	75.2417	74.8957	68.7229	72.0845	71.7677	71.5415	72.1561	72.6877	70.2284	74.5292	74.4959	72.3152	74.0478
2.51189	80.6219	78.9103	80.8074	83.0727	80.1043	80.3239	79.0076	79.6618	78.5397	73.2798	77.7054	74.0407	78.3822	75.835	79.1578	78.1932	78.1828	77.1013	78.2209	78.7054	77.1692	79.0747	80.5103	80.1747	79.299		78.6433	2.09238		2.51189	78.0185	74.7344	76.3051	77.8567	75.8366	78.7322	73.3079	74.1446	68.5471	71.5291	71.2275	71.345	73.2701	71.9801	69.5414	74.5911	74.2057	72.0633	71.8676
1.99526	82.2996	80.9301	82.5076	84.2158	81.8766	82.1094	81.0351	81.5629	80.5604	76.4311	80.0135	76.9167	80.4956	78.4335	81.099	80.3316	80.315	79.4556	80.4174	80.8704	79.5347	81.0773	82.2794	81.9531	81.3149		80.7215	1.69197		1.99526	77.5479	74.6992	76.1428	76.2729	78.1025	78.1308	75.8601	75.7439	68.9644	72.4796	71.4151	71.6239	72.6484	71.9682	69.8758	74.8773	74.4745	72.3186	73.8983
1.58489	83.6864	82.6991	83.9151	85.2221	83.3632	83.5599	82.6964	83.085	82.2781	78.9176	81.9135	79.2023	82.2552	80.679	82.7535	82.1206	82.1125	81.4645	82.1837	82.594	81.5214	82.6568	83.7015	83.3829	82.8375		82.4321	1.37433		1.58489	77.4213	75.2092	76.0179	76.7533	77.8649	77.8579	75.7526	76.207	69.0977	72.6979	71.8221	72.8087	72.7973	71.257	70.5748	74.3255	73.928	73.0904	73.8157
1.25893	84.8197	83.9675	84.9697	86.0488	84.5113	84.6441	84.0278	84.3665	83.6366	80.9976	83.3021	81.1469	83.6822	82.3836	84.1015	83.6128	83.5625	83.036	83.6399	83.946	82.7959	83.9981	84.7929	84.5212	84.1962		83.7883	1.11413		1.25893	77.7455	75.4889	76.3447	76.7147	76.7995	77.8614	76.1308	76.3156	70.1826	72.3962	70.94	71.2562	72.812	72.4629	69.2399	75.4228	75.0367	72.7404	73.9458
1	85.7158	84.9994	85.8363	86.6919	85.5174	85.6251	85.1453	85.4304	84.8672	82.6923	84.5539	82.6479	84.7421	83.9437	85.0881	84.7268	84.6615	84.2525	84.7025	85.3868	84.219	85.1005	85.7018	85.9091	85.2115		84.9347	0.91439		1	77.439	75.7802	76.5693	76.9695	76.6578	78.0309	76.3236	76.5383	71.2768	73.0562	72.1112	72.2804	73.6222	72.706	70.3471	75.2772	74.4348	73.2305	74.2713
																														_x001F_
																					_x001F_
[truncated: 15 more columns]

## Sheet: Fig 2c
Figure 2c
	20μm_Au								20μm_Au Ring/ITO/PEDOT
	Under			Around			ratio		Under			Around			ratio
	Area	Mean		Area	Mean				Area	Mean		Area	Mean
	0.005	6.354		0.005	32.387		0.19619		0.001	11.31		0.001	32.594		0.346996
	0.005	6.869		0.005	29.593		0.232116		0.003	18.974		0.003	37.375		0.507666
	0.005	6.761		0.005	19.881		0.340073		0.004	18.494		0.004	21.727		0.851199
	0.005	6.728		0.005	27.503		0.244628		0.004	12.322		0.004	16.587		0.742871
	0.005	6.786		0.005	33.152		0.204694		0.002	14.521		0.002	30.771		0.471905
	0.005	7.14		0.005	23.38		0.305389		0.003	14.135		0.003	33.104		0.426988
	0.005	6.744		0.005	29.988		0.22489		0.003	10.37		0.003	26.009		0.398708
	0.005	7.06		0.005	25.066		0.281656		0.005	18.175		0.005	21.108		0.861048
	0.005	6.828		0.005	32.592		0.209499		0.005	20.735		0.005	30.252		0.685409
	40μm_Au								40μm_Au Ring/ITO/PEDOT
	Under			Around			ratio		Under			Around			ratio
	Area	Mean		Area	Mean				Area	Mean		Area	Mean
	0.005	8.345		0.005	36.458		0.228894		0.005	13.951		0.005	23.101		0.603913
	0.005	8.59		0.005	33.206		0.258688		0.005	19.504		0.005	25.604		0.761756
	0.005	8.745		0.005	22.276		0.392575		0.005	18.868		0.005	36.014		0.523907
	0.005	8.282		0.005	32.702		0.253257		0.005	18.661		0.005	30.061		0.620771
	0.005	8.694		0.005	22.589		0.384878		0.005	23.515		0.005	26.636		0.882828
	0.005	9.051		0.005	31.443		0.287854		0.005	13.565		0.005	33.278		0.407627
	0.005	8.577		0.005	29.981		0.286081		0.005	16.238		0.005	33.786		0.480613
	0.005	8.633		0.005	29.67		0.290967		0.005	13.908		0.005	26.44		0.526021
	0.005	8.665		0.005	22.406		0.386727		0.005	23.303		0.005	32.154		0.724731
	80μm_Au								80μm_Au Ring/ITO/PEDOT
	Under			Around			ratio		Under			Around			ratio
	Area	Mean		Area	Mean				Area	Mean		Area	Mean
	0.005	8.695		0.005	34.07		0.25521		0.005	14.748		0.005	45.703		0.322692
	0.005	9.362		0.005	20.2		0.463465		0.005	17.673		0.005	50.673		0.348766
	0.005	8.991		0.005	32.533		0.276366		0.005	17.133		0.005	34.307		0.499402
	0.005	9.27		0.005	44.345		0.209043		0.005	18.976		0.005	23.757		0.798754
	0.005	9.492		0.005	46.48		0.204217		0.005	17.894		0.005	32.679		0.547569
	0.005	9.891		0.005	39.013		0.253531		0.005	25.306		0.005	35.575		0.711342
	0.005	9.241		0.005	51.933		0.177941		0.005	17.543		0.005	33.777		0.519377
	0.005	9.375		0.005	45.101		0.207867		0.005	21.997		0.005	35.475		0.62007
	0.005	9.499		0.005	45.31		0.209645		0.005	24.698		0.005	35.37		0.698275
	200μm_Au Ring/ITO/PEDOT
	electrode		Under			Around			ratio
			Area	Mean	z-scored	Area	Mean	z-scored		mean	std
	Transparent_site1		153.5	3811.36	1.3762	153.5	2860.99	0.293172		2603.73	877.508
			187.764	2523.85	-0.0910339	187.764	2656.87	0.0605568
			132.942	2916.4	0.356318	117.866	3584.43	1.1176
			153.5	3306.52	0.800891	153.5	4036.14	1.63237
			132.942	4147.79	1.7596	132.942	4276.05	1.90576
	avg			3341.18			3482.9		0.959312
	Transparent_site2		153.5	2602.54	-0.00136059	117.866	2841.53	0.271001
			187.764	3133.9	0.604175	187.764	3563.31	1.09353
			117.866	2982.95	0.432159	117.866	2389.7	-0.243909
			153.5	2411.01	-0.219623	153.5	2382.83	-0.251736
			132.942	2711.29	0.122573	132.942	2679.79	0.086682
	avg			2768.34			2771.43		0.998883
	Transparent_site3		117.866	1554.5	-1.19569	117.866	1583.45	-1.1627
			187.764	1106.23	-1.70653	187.764	1415.98	-1.35355
			131.572	1993.88	-0.694985	153.5	1287.17	-1.50034
			153.5	1533.72	-1.21937	153.5	1754.98	-0.967226
			157.612	1892.45	-0.810566	157.612	2170.28	-0.493957
				1616.16			1642.37		0.984038
	200μm_Au
	electrode		Under			Around			ratio
			Area	Mean	z-scored	Area	Mean	z-scored		mean	std
	nonTransparent_site1		131.572	2422.81	-0.294471	186.393	6059.96	1.15167		3163.43	2515.08
			187.764	772.81	-0.950515	187.764	6074.07	1.15728
			153.5	1634.26	-0.608001	153.5	4729.79	0.622787
			153.5	1086.95	-0.825614	153.5	5210.44	0.813895
			142.536	638.192	-1.00404	142.536	4689.64	0.606827
	avg			1311			5352.78		0.24492
	nonTransparent_site2		153.5	511.438	-1.05444	131.572	4340.95	0.468184
			187.764	452.022	-1.07806	187.764	2757.39	-0.16144
			153.5	446.17	-1.08039	153.5	3001.61	-0.0643404
			153.5	377.839	-1.10756	153.5	3690.72	0.209653
			132.942	373.784	-1.10917	132.942	3381.22	0.0865929
	avg			432.251			3434.38		0.12586
	nonTransparent_site4		153.5	1233.89	-0.767187	153.5	6758.83	1.42954
			187.764	1058.55	-0.836905	187.764	7524.51	1.73398
			153.5	2063.43	-0.437362	153.5	7020.44	1.53356
			153.5	1018.96	-0.852643	153.5	6646.25	1.38478
			132.942	1085.68	-0.826117	132.942	7840.25	1.85951
				1292.1			7158.06		0.18051
																										s

## Sheet: Fig 2d
Figure 2d
Glass Substrate													Unannealed ITO													Annealed ITO													ITO+PEDOT
Wavelength(nm)	Abs	T%	T%	T%	Mean	Standard Deviation	T%	T%	T%	Mean	Standard Deviation		Wavelength(nm)	Abs	T%	T%	T%	Mean	Standard Deviation	T%	T%	T%	Mean	Standard Deviation		Wavelength(nm)	Abs	T%	T%	T%	Mean	Standard Deviation	T%	T%	T%	Mean	Standard Deviation		Wavelength(nm)	Abs	T%	T%	T%	Mean	Standard Deviation	T%	T%	T%	Mean
		1	2	3	Statistics On Rows of C"T%":E"T%"	Statistics On Rows of C"T%":E"T%"	1	2	3	Statistics On Rows of O"T%":Q"T%"	Statistics On Rows of O"T%":Q"T%"				1	2	3	Statistics On Rows of C"T%":E"T%"	Statistics On Rows of C"T%":E"T%"	1	2	3	Statistics On Rows of H"T%":J"T%"	Statistics On Rows of H"T%":J"T%"				1	2	3	Statistics On Rows of C"T%":E"T%"	Statistics On Rows of C"T%":E"T%"	1	2	3	Statistics On Rows of H"T%":J"T%"	Statistics On Rows of H"T%":J"T%"				1	2	3	Statistics On Rows of C:E"T%"	Statistics On Rows of C:E"T%"	1	2	3	Statistics On Rows of H"T%":J"T%"
							50 pts AAv smooth of "T%"	50 pts AAv smooth of "T%"	50 pts AAv smooth of "T%"											50 pts AAv smooth of "T%"	50 pts AAv smooth of "T%"	50 pts AAv smooth of "T%"											50 pts AAv smooth of "T%"	50 pts AAv smooth of "T%"	50 pts AAv smooth of "T%"											50 pts AAv smooth of C	50 pts AAv smooth of D	50 pts AAv smooth of "T%"
201	0.0182	95.12	87.55	95.9	92.8567	4.61223	95.12	87.55	95.9	92.8567	4.61223		201	1.5115	2.12	1.62	3.08	2.27333	0.74198	2.11334	1.60001	3.11998	2.27778	0.77321		200	1.5703	0.62	1.96	2.69	1.75667	1.04987	0.62	1.96	2.69	1.75667	1.04987		200	3.7279	0.02	0.02	0.02	0.02	0	0.02	0.02	0.02	0.02
202	0.0122	97.34	90.2	97.23	94.9233	4.0909	97.3467	90.1733	96.9435	94.8212	4.03017		202	1.5739	2.06	1.84	2.67	2.19	0.43	2.06801	1.65824	2.86566	2.1973	0.61401		201	1.5742	0.91	2.01	2.67	1.86333	0.88912	0.96997	2.00334	2.57338	1.8489	0.81279		201	3.9079	0.01	0.01	0.01	0.01	0	0.01333	0.01333	0.01333	0.01333
203	0.0101	99.58	92.77	97.7	96.6833	3.51699	98.6433	91.8753	97.3787	95.9658	3.59843		203	1.5971	2.04	1.72	2.53	2.09667	0.40796	2.05691	1.72029	2.73473	2.17064	0.51669		202	1.6272	1.38	2.04	2.36	1.92667	0.49973	1.20421	2.01802	2.47591	1.89938	0.6441		202	4.0548	0.01	0.01	0.01	0.01	0	0.01199	0.01199	0.01199	0.01199
204	0.0093	100.19	93.86	97.89	97.3133	3.20416	99.6614	93.1592	97.7325	96.851	3.33953		204	1.6126	1.96	1.77	2.44	2.05667	0.3453	2.08603	1.80018	2.67141	2.18587	0.44411		203	1.6304	1.5	2.02	2.34	1.95333	0.42395	1.36063	2.04572	2.41825	1.94153	0.53645		203	4.1706	0.01	0.01	0.01	0.01	0	0.00857	0.00857	0.0256	0.01425
205	0.008	100.98	94.99	98.17	98.0467	2.9969	100.41	94.13	97.9836	97.5078	3.16679		205	1.6185	1.96	1.82	2.41	2.06333	0.30827	2.12257	1.87384	2.64499	2.2138	0.39358		204	1.6349	1.61	2.06	2.32	1.99667	0.35921	1.4746	2.07994	2.40146	1.98533	0.47062		204	4.2607	0.01	0.01	0.01	0.01	0	0.04844	0.03301	0.08279	0.05475
206	0.0074	101.68	95.77	98.31	98.5867	2.9647	101.018	94.9235	98.1869	98.0429	3.04998		206	1.6179	2.1	1.93	2.41	2.14667	0.24338	2.17365	1.95166	2.64449	2.2566	0.35378		205	1.6462	1.72	2.12	2.26	2.03333	0.28024	1.5764	2.12959	2.39955	2.03518	0.41962		205	4.2414	0	0	0.01	0.00333	0.00577	0.11432	0.08988	0.15349	0.11923
207	0.0047	102.72	96.95	98.92	99.53	2.93297	101.499	95.5562	98.3533	98.4695	2.97314		207	1.6078	2.19	2.04	2.47	2.23333	0.21825	2.22765	2.02491	2.65698	2.30318	0.32273		206	1.6396	1.78	2.11	2.29	2.06	0.25865	1.67244	2.18311	2.41546	2.09034	0.3801		206	2.9533	0	0	0.11	0.03667	0.06351	0.18372	0.15372	0.2255	0.18765
208	0.0054	102.84	97.28	98.77	99.63	2.87804	101.878	96.0535	98.475	98.802	2.92581		208	1.6124	2.19	2.12	2.44	2.25	0.16823	2.28859	2.10188	2.68286	2.35778	0.2966		207	1.6255	1.86	2.2	2.37	2.14333	0.25968	1.76303	2.23762	2.44016	2.14694	0.34755		207	2.5963	0.13	0.05	0.25	0.14333	0.10066	0.2526	0.21466	0.2906	0.25262
209	0.0046	103.18	97.73	98.94	99.95	2.86194	102.177	96.462	98.5833	99.0741	2.88899		209	1.603	2.25	2.16	2.49	2.3	0.17059	2.3523	2.17996	2.71593	2.41606	0.27362		208	1.6338	1.88	2.2	2.32	2.13333	0.22745	1.85128	2.29788	2.4716	2.20692	0.32001		208	2.4937	0.25	0.19	0.32	0.25333	0.06506	0.31505	0.27145	0.34671	0.31107
210	0.0042	103.6	98.24	99.05	100.297	2.8893	102.411	96.7908	98.6597	99.2872	2.86215		210	1.5881	2.33	2.25	2.58	2.38667	0.17214	2.41838	2.25835	2.75494	2.47722	0.25347		209	1.6273	2.01	2.31	2.36	2.22667	0.1893	1.93646	2.35809	2.51062	2.26839	0.29741		209	2.3788	0.37	0.3	0.42	0.36333	0.06028	0.36873	0.32154	0.39576	0.36201
211	0.0038	103.85	98.67	99.13	100.55	2.86712	102.624	97.0943	98.7346	99.4843	2.84		211	1.5827	2.42	2.34	2.61	2.45667	0.13868	2.48854	2.33817	2.80148	2.54273	0.23636		210	1.6145	2.05	2.4	2.43	2.29333	0.21127	2.0198	2.42214	2.55455	2.33216	0.2785		210	2.2796	0.46	0.4	0.53	0.46333	0.06506	0.4143	0.36503	0.43753	0.40562
212	0.0033	104	98.85	99.25	100.7	2.86487	102.822	97.3788	98.806	99.6688	2.82217		212	1.5694	2.5	2.42	2.7	2.54	0.14422	2.56144	2.41976	2.85229	2.61116	0.22051		211	1.6072	2.2	2.45	2.47	2.37333	0.15044	2.10423	2.49062	2.60332	2.39939	0.26175		211	2.2325	0.55	0.48	0.59	0.54	0.05568	0.45394	0.40178	0.47477	0.4435
213	0.0033	104.18	99.09	99.25	100.84	2.89363	102.991	97.632	98.87	99.8311	2.8059		213	1.5645	2.54	2.47	2.73	2.58	0.13454	2.63774	2.50332	2.90699	2.68268	0.20555		212	1.5927	2.19	2.51	2.55	2.41667	0.19732	2.1898	2.56173	2.65607	2.4692	0.24652		212	2.178	0.59	0.54	0.66	0.59667	0.06028	0.49049	0.43516	0.50787	0.47784
214	0.0033	104.22	99.12	99.23	100.857	2.91325	103.135	97.8561	98.9274	99.9727	2.79014		214	1.5558	2.63	2.53	2.78	2.64667	0.12583	2.71523	2.58762	2.96588	2.75624	0.19244		213	1.5858	2.31	2.54	2.6	2.48333	0.15308	2.27622	2.63455	2.71281	2.54119	0.23279		213	2.1514	0.67	0.6	0.71	0.66	0.05568	0.5256	0.46653	0.54059	0.5109
215	0.0033	104.29	99.24	99.24	100.923	2.91562	103.252	98.0512	98.9748	100.093	2.77457		215	1.5423	2.72	2.63	2.87	2.74	0.12124	2.79547	2.67371	3.02756	2.83225	0.17977		214	1.5811	2.38	2.65	2.62	2.55	0.14799	2.36282	2.7093	2.7724	2.61484	0.22053		214	2.1416	0.74	0.63	0.72	0.69667	0.05859	0.56124	0.49998	0.57355	0.54492
216	0.0033	104.15	99.24	99.25	100.88	2.83191	103.354	98.2292	99.0206	100.201	2.75884		216	1.5328	2.79	2.73	2.93	2.81667	0.10263	2.877	2.76107	3.09192	2.91	0.16788		215	1.5704	2.48	2.74	2.69	2.63667	0.13796	2.45025	2.7848	2.83421	2.68975	0.20888		215	2.129	0.77	0.67	0.74	0.72667	0.05132	0.60186	0.53709	0.60974	0.5829
217	0.0023	104.46	99.52	99.47	101.15	2.86665	103.446	98.3979	99.064	100.303	2.74268		217	1.5227	2.88	2.81	3	2.89667	0.09609	2.96095	2.85002	3.15943	2.99013	0.15676		216	1.5604	2.53	2.77	2.75	2.68333	0.13317	2.53816	2.86225	2.89831	2.76624	0.19834		216	2.1035	0.8	0.73	0.79	0.77333	0.03786	0.64695	0.57899	0.65126	0.62574
218	0.0033	104.21	99.33	99.25	100.93	2.84084	103.534	98.5632	99.108	100.402	2.72633		218	1.5151	2.93	2.88	3.05	2.95333	0.08737	3.04669	2.94096	3.22982	3.07249	0.14615		217	1.5472	2.64	2.86	2.84	2.78	0.12166	2.62785	2.94148	2.9652	2.84484	0.18829		217	2.089	0.86	0.75	0.81	0.80667	0.05508	0.69863	0.62776	0.69948	0.67529
219	0.0033	104.26	99.44	99.25	100.983	2.83927	103.618	98.722	99.1521	100.497	2.71097		219	1.507	3.02	2.95	3.11	3.02667	0.08021	3.13432	3.03367	3.30251	3.15684	0.13583		218	1.5411	2.66	2.89	2.88	2.81	0.13	2.71883	3.02282	3.0347	2.92545	0.17903		218	2.0981	0.78	0.74	0.8	0.77333	0.03055	0.76114	0.68704	0.75859	0.73559
220	0.0029	104.42	99.67	99.34	101.143	2.84247	103.695	98.874	99.1942	100.588	2.69575		220	1.4936	3.1	3.06	3.21	3.12333	0.07767	3.22332	3.12752	3.37687	3.24257	0.12579		219	1.5311	2.74	3	2.94	2.89333	0.13614	2.81117	3.10571	3.10629	3.00772	0.17022		219	2.0919	0.84	0.75	0.81	0.8	0.04583	0.83605	0.75968	0.83062	0.80878
221	0.0025	104.5	99.83	99.43	101.253	2.8188	103.765	99.0191	99.2351	100.673	2.6796		221	1.482	3.19	3.14	3.3	3.21	0.08185	3.31346	3.22225	3.45285	3.32952	0.11613		220	1.5163	2.86	3.08	3.05	2.99667	0.1193	2.90471	3.19026	3.18003	3.09167	0.16199		220	2.0798	0.83	0.79	0.83	0.81667	0.02309	0.92138	0.8423	0.91298	0.89222
222	0.0024	104.64	100.04	99.46	101.38	2.8381	103.832	99.163	99.2762	100.757	2.66357		222	1.4725	3.3	3.22	3.37	3.29667	0.07506	3.40477	3.31812	3.53018	3.41769	0.10662		221	1.5071	2.94	3.19	3.11	3.08	0.12767	2.99966	3.27652	3.25582	3.17733	0.15422		221	2.0732	0.85	0.77	0.84	0.82	0.04359	1.01405	0.9324	1.00281	0.98309
223	0.0021	104.74	100.18	99.52	101.48	2.84246	103.898	99.3052	99.3164	100.84	2.64819		223	1.4621	3.37	3.32	3.45	3.38	0.06557	3.49671	3.41471	3.60843	3.50662	0.09724		222	1.497	3.02	3.26	3.18	3.15333	0.1222	3.096	3.36417	3.33331	3.26449	0.14674		222	2.0728	0.85	0.77	0.85	0.82333	0.04619	1.11102	1.02659	1.09687	1.07816
224	0.0021	104.7	100.2	99.51	101.47	2.81846	103.963	99.4475	99.3566	100.922	2.63373		224	1.4521	3.48	3.41	3.53	3.47333	0.06028	3.58925	3.51184	3.68723	3.59611	0.0879		223	1.4855	3.13	3.36	3.27	3.25333	0.1159	3.19355	3.45311	3.41213	3.35293	0.13954		223	2.0659	0.88	0.8	0.86	0.84667	0.04163	1.21073	1.12334	1.19355	1.17587
225	0.002	104.65	100.25	99.54	101.48	2.76816	104.028	99.5896	99.3968	101.005	2.62001		225	1.4428	3.59	3.51	3.61	3.57	0.05292	3.68201	3.60919	3.7662	3.6858	0.07857		224	1.4778	3.2	3.44	3.33	3.32333	0.12014	3.29208	3.54307	3.49194	3.44237	0.13264		224	2.0647	0.89	0.79	0.86	0.84667	0.05132	1.31192	1.22117	1.29168	1.27492
226	0.002	104.61	100.25	99.53	101.463	2.74877	104.093	99.7319	99.437	101.087	2.60727		226	1.4315	3.66	3.61	3.7	3.65667	0.04509	3.77459	3.70643	3.84479	3.77527	0.06918		225	1.4651	3.29	3.52	3.43	3.41333	0.1159	3.39128	3.63363	3.5723	3.5324	0.126		225	2.0406	0.92	0.81	0.91	0.88	0.06083	1.41361	1.31927	1.39023	1.37437
227	0.0019	104.57	100.27	99.56	101.467	2.71091	104.16	99.876	99.4775	101.171	2.59585		227	1.4204	3.74	3.7	3.8	3.74667	0.05033	3.86965	3.80463	3.92835	3.86755	0.06189		226	1.4547	3.41	3.62	3.51	3.51333	0.10504	3.4906	3.72413	3.6525	3.62241	0.11964		226	2.0327	0.95	0.85	0.93	0.91	0.05292	1.51462	1.4167	1.48817	1.47316
228	0.0023	104.44	100.19	99.48	101.37	2.68229	104.207	99.9983	99.5118	101.239	2.582		228	1.411	3.86	3.78	3.88	3.84	0.05292	3.96703	3.90426	4.01573	3.96234	0.05588		227	1.4435	3.49	3.71	3.6	3.6	0.11	3.59026	3.81709	3.73654	3.71463	0.11499		227	2.0166	0.98	0.9	0.96	0.94667	0.04163	1.62041	1.51879	1.59082	1.57667
229	0.0023	104.37	100.18	99.48	101.343	2.64443	104.24	100.104	99.5426	101.296	2.56572		229	1.4015	3.96	3.89	3.97	3.94	0.04359	4.06648	4.00564	4.10598	4.05936	0.05055		228	1.4357	3.56	3.79	3.67	3.67333	0.11504	3.6908	3.91259	3.82444	3.80928	0.11167		228	1.9931	1.05	0.96	1.02	1.01	0.04583	1.7309	1.62545	1.69813	1.68482
230	0.0021	104.37	100.22	99.52	101.37	2.62155	104.263	100.197	99.5708	101.344	2.54781		230	1.3916	4.06	4	4.06	4.04	0.03464	4.16783	4.10838	4.19871	4.15831	0.04591		229	1.4266	3.66	3.88	3.74	3.76	0.11136	3.79322	4.01074	3.91555	3.9065	0.10904		229	1.9697	1.14	1.01	1.07	1.07333	0.06506	1.84602	1.73661	1.81003	1.79755
231	0.0019	104.3	100.23	99.56	101.363	2.5652	104.277	100.28	99.5965	101.385	2.52822		231	1.3819	4.15	4.1	4.15	4.13333	0.02887	4.27076	4.21248	4.29362	4.25895	0.04184		230	1.4138	3.77	3.95	3.86	3.86	0.09	3.89777	4.11146	4.00988	4.00637	0.10689		230	1.9314	1.23	1.13	1.17	1.17667	0.05033	1.96573	1.85223	1.92649	1.91482
232	0.0018	104.31	100.3	99.59	101.4	2.54501	104.283	100.356	99.6203	101.42	2.50701		232	1.372	4.25	4.19	4.25	4.23	0.03464	4.37513	4.31788	4.39058	4.3612	0.0383		231	1.4047	3.85	4.07	3.94	3.95333	0.1106	4.00469	4.21487	4.10742	4.109	0.1051		231	1.8987	1.32	1.19	1.26	1.25667	0.06506	2.09003	1.97226	2.04752	2.0366
233	0.0019	104.31	100.43	99.56	101.433	2.52896	104.283	100.424	99.6423	101.45	2.48451		233	1.3607	4.37	4.31	4.36	4.34667	0.03215	4.48116	4.42471	4.48945	4.4651	0.03523		232	1.3965	3.95	4.15	4.01	4.03667	0.10263	4.11425	4.32118	4.20817	4.21453	0.10361		232	1.8671	1.41	1.31	1.36	1.36	0.05	2.21889	2.09665	2.17317	2.1629
234	0.0017	104.34	100.54	99.61	101.497	2.50592	104.278	100.488	99.6638	101.477	2.461		234	1.3507	4.48	4.41	4.46	4.45	0.03606	4.5889	4.53305	4.59028	4.57074	0.03265		233	1.3837	4.06	4.27	4.13	4.15333	0.10693	4.22664	4.43042	4.31226	4.3231	0.10232		233	1.8281	1.54	1.43	1.49	1.48667	0.05508	2.35234	2.22547	2.30368	2.29383
235	0.0012	104.4	100.66	99.74	101.6	2.46812	104.27	100.549	99.6844	101.501	2.43645		235	1.3392	4.59	4.54	4.58	4.57	0.02646	4.69823	4.64291	4.69288	4.67801	0.03051		234	1.3743	4.18	4.35	4.22	4.25	0.08888	4.34213	4.54287	4.42	4.435	0.10121		234	1.7867	1.7	1.58	1.63	1.63667	0.06028	2.49071	2.35885	2.4395	2.42969
236	0.0012	104.39	100.69	99.73	101.603	2.4606	104.257	100.605	99.7044	101.522	2.411		236	1.3302	4.7	4.65	4.68	4.67667	0.02517	4.80908	4.75424	4.79725	4.78686	0.02886		235	1.363	4.28	4.48	4.34	4.36667	0.10263	4.46087	4.65866	4.53139	4.55031	0.10024		235	1.7325	1.91	1.79	1.85	1.85	0.06	2.63428	2.49714	2.58083	2.57075
237	0.0009	104.43	100.76	99.79	101.66	2.44743	104.242	100.66	99.7239	101.542	2.38486		237	1.3187	4.83	4.78	4.8	4.80333	0.02517	4.92155	4.8671	4.90344	4.89737	0.02773		236	1.3533	4.39	4.58	4.43	4.46667	0.10017	4.5833	4.77811	4.64667	4.66936	0.09937		236	1.6819	2.15	2.01	2.08	2.08	0.07	2.78339	2.64062	2.72803	2.71735
238	0.001	104.37	100.78	99.76	101.637	2.42145	104.225	100.712	99.743	101.56	2.35797		238	1.3101	4.93	4.89	4.9	4.90667	0.02082	5.03565	4.98155	5.01143	5.00954	0.0271		237	1.342	4.51	4.69	4.55	4.58333	0.09452	4.70961	4.90161	4.76616	4.79246	0.09866		237	1.628	2.42	2.32	2.36	2.36667	0.05033	2.93835	2.78961	2.88148	2.86981
239	0.0009	104.31	100.8	99.79	101.633	2.37243	104.205	100.763	99.7619	101.576	2.33039		239	1.2999	5.06	5	5.01	5.02333	0.03215	5.15139	5.09752	5.12125	5.12339	0.027		238	1.3335	4.61	4.8	4.64	4.68333	0.10214	4.84036	5.02944	4.89017	4.91999	0.098		238	1.579	2.69	2.58	2.64	2.63667	0.05508	3.09946	2.94441	3.04154	3.02847
240	0.001	104.17	100.76	99.78	101.57	2.30437	104.182	100.812	99.7805	101.592	2.30223		240	1.2904	5.16	5.13	5.12	5.13667	0.02082	5.26867	5.21498	5.23281	5.23882	0.02734		239	1.3221	4.73	4.92	4.76	4.80333	0.10214	4.97568	5.16188	5.01904	5.0522	0.09743		239	1.5368	2.97	2.84	2.91	2.90667	0.06506	3.26698	3.10536	3.20859	3.19364
241	0.0008	104.18	100.84	99.83	101.617	2.27663	104.159	100.86	99.7987	101.606	2.27358		241	1.2808	5.28	5.23	5.24	5.25	0.02646	5.38754	5.33387	5.34609	5.35583	0.02813		240	1.311	4.85	5.03	4.89	4.92333	0.09452	5.11605	5.29922	5.15313	5.18947	0.09684		240	1.5011	3.22	3.1	3.15	3.15667	0.06028	3.44126	3.27278	3.38297	3.36567
242	0.0005	104.19	100.97	99.88	101.68	2.241	104.133	100.907	99.8165	101.619	2.24458		242	1.2713	5.41	5.36	5.35	5.37333	0.03215	5.50802	5.45425	5.4611	5.47446	0.02927		241	1.3005	4.97	5.16	5.01	5.04667	0.10017	5.26185	5.44192	5.29276	5.33218	0.09629		241	1.4673	3.48	3.36	3.41	3.41667	0.06028	3.62273	3.44699	3.56503	3.54491
243	0.0005	104.16	100.99	99.88	101.677	2.22109	104.105	100.952	99.8337	101.63	2.21505		243	1.2614	5.54	5.48	5.48	5.5	0.03464	5.63009	5.57617	5.57782	5.59469	0.03067		242	1.2902	5.11	5.29	5.13	5.17667	0.09866	5.41362	5.5905	5.43836	5.48082	0.09578		242	1.4381	3.71	3.58	3.65	3.64667	0.06506	3.81169	3.62831	3.75514	3.73171
244	0.0004	104.16	101.07	99.9	101.71	2.20093	104.076	100.995	99.8508	101.641	2.1851		244	1.2524	5.65	5.62	5.59	5.62	0.03	5.75377	5.69964	5.69627	5.71656	0.03227		243	1.2787	5.24	5.41	5.26	5.30333	0.09292	5.57175	5.74529	5.59035	5.6358	0.09528		243	1.4151	3.92	3.78	3.85	3.85	0.07	4.0085	3.81715	3.95377	3.92647
245	0.0005	104.13	101.14	99.89	101.72	2.17869	104.044	101.038	99.8672	101.65	2.15479		245	1.2425	5.78	5.73	5.72	5.74333	0.03215	5.87897	5.82458	5.81637	5.83997	0.03402		244	1.2686	5.37	5.55	5.39	5.43667	0.09866	5.73686	5.90684	5.74927	5.79766	0.09476		244	1.3923	4.13	3.99	4.05	4.05667	0.07024	4.21368	4.01394	4.16143	4.12968
246	0.0003	104.19	101.25	99.93	101.79	2.18073	104.011	101.078	99.8829	101.657	2.12413		246	1.234	5.89	5.87	5.83	5.86333	0.03055	6.0057	5.95099	5.93808	5.96493	0.0359		245	1.2582	5.51	5.68	5.52	5.57	0.09539	5.90938	6.07557	5.91566	5.96687	0.09419		245	1.3717	4.33	4.19	4.25	4.25667	0.07024	4.42744	4.21912	4.3786	4.34172
247	0.0001	104.16	101.33	99.97	101.82	2.13755	103.976	101.117	99.8978	101.664	2.09314		247	1.2258	6.03	6	5.95	5.99333	0.04041	6.13397	6.0789	6.06145	6.09144	0.03785		246	1.2472	5.66	5.83	5.66	5.71667	0.09815	6.08991	6.25214	6.09006	6.14404	0.09362		246	1.3522	4.54	4.36	4.44	4.44667	0.09018	4.65037	4.43315	4.60583	4.56312
248	0	104.15	101.38	100	101.843	2.11344	103.939	101.155	99.9121	101.669	2.06193		248	1.2149	6.17	6.11	6.1	6.12667	0.03786	6.26374	6.20832	6.18653	6.21953	0.03981		247	1.2369	5.81	5.98	5.8	5.86333	0.10116	6.27917	6.43723	6.2732	6.32987	0.09302		247	1.3339	4.73	4.54	4.64	4.63667	0.09504	4.88291	4.65659	4.84375	4.79442
249	0	104.05	101.36	99.99	101.8	2.06545	103.9	101.191	99.9259	101.673	2.03052		249	1.206	6.3	6.25	6.22	6.25667	0.04041	6.3951	6.33921	6.31327	6.34919	0.04182		248	1.2258	5.95	6.12	5.95	6.00667	0.09815	6.4779	6.63158	6.46573	6.52507	0.09244		248	1.3166	4.93	4.72	4.82	4.82333	0.10504	5.12561	4.88992	5.09296	5.03616
250	0	103.98	101.37	99.99	101.78	2.02635	103.861	101.227	99.9393	101.676	1.99894		250	1.1978	6.43	6.39	6.34	6.38667	0.04509	6.52799	6.47163	6.44174	6.48045	0.0438		249	1.2143	6.12	6.29	6.1	6.17	0.1044	6.6868	6.83587	6.66835	6.73034	0.09185		249	1.299	5.14	4.9	5.02	5.02	0.12	5.37903	5.13363	5.3541	5.28892
251	0.0001	103.91	101.37	99.98	101.753	1.99285	103.82	101.261	99.9521	101.678	1.96729		251	1.1888	6.57	6.51	6.47	6.51667	0.05033	6.66246	6.60552	6.57187	6.61328	0.04579		250	1.2021	6.29	6.45	6.28	6.34	0.09539	6.90668	7.05086	6.88183	6.94645	0.09126		250	1.2828	5.32	5.08	5.21	5.20333	0.12014	5.6438	5.38843	5.62791	5.55338
252	0	103.8	101.35	100	101.717	1.92635	103.778	101.294	99.9644	101.679	1.93551		252	1.181	6.69	6.64	6.59	6.64	0.05	6.79854	6.74092	6.70366	6.74771	0.0478		251	1.1909	6.46	6.62	6.44	6.50667	0.09866	7.13815	7.27719	7.10679	7.17404	0.09069		251	1.2676	5.5	5.25	5.4	5.38333	0.12583	5.92048	5.65488	5.91495	5.83011
253	0	103.77	101.34	100.01	101.707	1.90663	103.734	101.326	99.9761	101.679	1.90353		253	1.1723	6.83	6.77	6.72	6.77333	0.05508	6.93618	6.87782	6.83715	6.88372	0.04978		252	1.1798	6.64	6.79	6.61	6.68	0.09644	7.382	7.51561	7.34402	7.41388	0.09013		252	1.2519	5.68	5.43	5.6	5.57	0.12767	6.2098	5.93366	6.21613	6.11986
254	-0.0002	103.75	101.35	100.04	101.713	1.8815	103.688	101.356	99.9872	101.677	1.87141		254	1.164	6.96	6.89	6.86	6.90333	0.05132	7.07538	7.0163	6.97237	7.02135	0.05169		253	1.1673	6.82	6.97	6.8	6.86333	0.09292	7.63911	7.76703	7.59439	7.66685	0.0896		253	1.2363	5.88	5.61	5.8	5.76333	0.13868	6.51257	6.22558	6.53227	6.42347
255	-0.0003	103.7	101.43	100.06	101.73	1.83845	103.641	101.384	99.9975	101.674	1.83917		255	1.1556	7.1	7.04	6.99	7.04333	0.05508	7.21616	7.1563	7.10933	7.1606	0.05355		254	1.1561	7.02	7.18	6.98	7.06	0.10583	7.91049	8.03238	7.85891	7.93393	0.08908		254	1.2217	6.08	5.8	6	5.96	0.14422	6.82972	6.53161	6.86435	6.74189
256	-0.0003	103.71	101.48	100.06	101.75	1.83992	103.592	101.41	100.007	101.67	1.80676		256	1.1473	7.23	7.19	7.12	7.18	0.05568	7.35858	7.29789	7.24807	7.30151	0.05535		255	1.1435	7.23	7.37	7.19	7.26333	0.09452	8.19709	8.31259	8.13847	8.21605	0.0886		255	1.2059	6.3	6	6.22	6.17333	0.15535	7.16224	6.85274	7.21344	7.07614
257	-0.0003	103.65	101.53	100.07	101.75	1.80011	103.542	101.435	100.016	101.664	1.77428		257	1.1386	7.38	7.33	7.27	7.32667	0.05508	7.50271	7.4411	7.38858	7.44413	0.05713		256	1.131	7.46	7.59	7.4	7.48333	0.09713	8.4999	8.60866	8.43401	8.51419	0.0882		256	1.1894	6.54	6.22	6.47	6.41	0.16823	7.51118	7.18992	7.58059	7.42723
258	-0.0003	103.65	101.59	100.08	101.773	1.79205	103.49	101.457	100.023	101.657	1.74178		258	1.1306	7.54	7.48	7.4	7.47333	0.07024	7.6485	7.58596	7.5309	7.58845	0.05884		257	1.1166	7.69	7.84	7.65	7.72667	0.10017	8.81986	8.92152	8.74654	8.82931	0.08787		257	1.1711	6.8	6.45	6.74	6.66333	0.18717	7.87749	7.54423	7.96677	7.79617
259	-0.0005	103.66	101.65	100.11	101.807	1.78018	103.436	101.478	100.031	101.648	1.70921		259	1.1217	7.69	7.63	7.56	7.62667	0.06506	7.79601	7.7325	7.67504	7.73451	0.06051		258	1.1022	7.95	8.09	7.9	7.98	0.09849	9.1579	9.25213	9.07694	9.16233	0.08768		258	1.1534	7.08	6.73	7.02	6.94333	0.18717	8.26214	7.91656	8.37302	8.1839
260	-0.0006	103.56	101.7	100.13	101.797	1.71704	103.381	101.496	100.037	101.638	1.67665		260	1.1136	7.84	7.77	7.7	7.77	0.07	7.9453	7.88077	7.82107	7.88238	0.06213		259	1.0874	8.24	8.36	8.18	8.26	0.09165	9.51498	9.60143	9.42615	9.51419	0.08764		259	1.1341	7.37	7.01	7.34	7.24	0.19975	8.66615	8.30799	8.80044	8.59153
261	-0.0005	103.55	101.71	100.12	101.793	1.71652	103.325	101.514	100.042	101.627	1.64427		261	1.1053	7.98	7.92	7.85	7.91667	0.06506	8.09643	8.03081	7.96906	8.0321	0.0637		260	1.0731	8.53	8.66	8.45	8.54667	0.10599	9.89214	9.97049	9.79522	9.88595	0.0878		260	1.1165	7.66	7.29	7.65	7.53333	0.21079	9.09067	8.71963	9.25016	9.02016
262	-0.0006	103.48	101.7	100.13	101.77	1.6761	103.268	101.529	100.047	101.615	1.61198		262	1.0969	8.16	8.09	8	8.08333	0.08021	8.24941	8.18269	8.11908	8.18373	0.06517		261	1.0571	8.86	8.95	8.77	8.86	0.09	10.2904	10.3602	10.185	10.2785	0.08819		261	1.0973	7.98	7.59	7.99	7.85333	0.22811	9.53681	9.15263	9.72324	9.47089
263	-0.0005	103.29	101.67	100.11	101.69	1.59009	103.21	101.544	100.052	101.602	1.57983		263	1.0883	8.3	8.24	8.16	8.23333	0.07024	8.40429	8.33648	8.27119	8.33732	0.06655		262	1.0414	9.18	9.29	9.09	9.18667	0.10017	10.7105	10.7715	10.5965	10.6928	0.08883		262	1.0781	8.33	7.91	8.35	8.19667	0.24846	10.0057	9.60816	10.2209	9.94492
264	-0.0004	103.24	101.66	100.1	101.667	1.57001	103.151	101.557	100.055	101.588	1.54801		264	1.0803	8.45	8.37	8.31	8.37667	0.07024	8.56118	8.49226	8.42547	8.49297	0.06786		263	1.0245	9.55	9.64	9.45	9.54667	0.09504	11.1533	11.2053	11.0305	11.1297	0.08978		263	1.0577	8.68	8.27	8.76	8.57	0.26287	10.4986	10.0874	10.7443	10.4435
265	-0.0005	103.16	101.69	100.11	101.653	1.52533	103.092	101.568	100.059	101.573	1.51657		265	1.0732	8.6	8.53	8.45	8.52667	0.07506	8.7201	8.65007	8.58194	8.6507	0.06908		264	1.0088	9.92	9.99	9.8	9.90333	0.09609	11.6197	11.6624	11.4878	11.5899	0.09105		264	1.0371	9.08	8.66	9.18	8.97333	0.27592	11.0167	10.5918	11.2947	10.9677
266	-0.0006	103.13	101.79	100.14	101.687	1.49768	103.032	101.579	100.062	101.557	1.48539		266	1.0651	8.77	8.68	8.61	8.68667	0.08021	8.88113	8.80993	8.74065	8.81057	0.07024		265	0.9915	10.31	10.38	10.2	10.2967	0.09074	12.11	12.1433	11.9688	12.0741	0.09265		265	1.0168	9.49	9.07	9.62	9.39333	0.28746	11.5611	11.1223	11.873	11.5188
267	-0.0006	103.13	101.77	100.14	101.68	1.49703	102.972	101.587	100.064	101.541	1.45449		267	1.0573	8.92	8.84	8.76	8.84	0.08	9.04431	8.97198	8.90171	8.97267	0.07131		266	0.9739	10.73	10.79	10.62	10.7133	0.08622	12.6251	12.6488	12.4745	12.5828	0.09454		266	0.9946	9.96	9.51	10.12	9.86333	0.31628	12.1329	11.6802	12.4806	12.0979
268	-0.0005	103.01	101.75	100.11	101.623	1.45414	102.911	101.595	100.066	101.524	1.424		268	1.0499	9.08	9.01	8.91	9	0.08544	9.20972	9.13628	9.06516	9.13705	0.07229		267	0.9562	11.2	11.25	11.06	11.17	0.09849	13.1653	13.1793	13.0052	13.1166	0.09673		267	0.9732	10.43	9.97	10.64	10.3467	0.34269	12.7332	12.2666	13.1182	12.706
269	-0.0004	102.91	101.78	100.09	101.593	1.41924	102.85	101.601	100.067	101.506	1.39392		269	1.0416	9.25	9.17	9.09	9.17	0.08	9.37742	9.30286	9.23108	9.30378	0.07318		268	0.9387	11.67	11.71	11.52	11.6333	0.10017	13.7313	13.7355	13.5615	13.6761	0.09927		268	0.9512	10.94	10.46	11.19	10.8633	0.37099	13.3631	12.8826	13.7868	13.3442
270	-0.0004	102.93	101.81	100.1	101.613	1.42521	102.789	101.606	100.069	101.488	1.36426		270	1.0347	9.4	9.32	9.23	9.31667	0.08505	9.54756	9.47186	9.3996	9.47301	0.07399		269	0.92	12.2	12.21	12.02	12.1433	0.10693	14.3233	14.3178	14.1437	14.2616	0.10214		269	0.9278	11.51	11.02	11.81	11.4467	0.39879	14.0232	13.529	14.4873	14.0132
271	-0.0003	102.77	101.78	100.07	101.54	1.36591	102.729	101.61	100.07	101.47	1.33518		271	1.027	9.57	9.49	9.4	9.48667	0.08505	9.72024	9.64344	9.57083	9.64484	0.07471		270	0.9004	12.75	12.75	12.58	12.6933	0.09815	14.9418	14.9264	14.7522	14.8735	0.10528		270	0.9042	12.12	11.63	12.47	12.0733	0.42194	14.7143	14.2069	15.2203	14.7138
272	-0.0003	102.64	101.75	100.06	101.483	1.31051	102.669	101.614	100.07	101.451	1.3068		272	1.0197	9.74	9.65	9.56	9.65	0.09	9.89555	9.8177	9.74489	9.81938	0.07534		271	0.8812	13.34	13.32	13.15	13.27	0.1044	15.5869	15.5618	15.3873	15.512	0.1087		271	0.8801	12.76	12.26	13.18	12.7333	0.46058	15.4372	14.9169	15.9862	15.4468
273	-0.0003	102.63	101.71	100.07	101.47	1.29677	102.609	101.617	100.071	101.432	1.27913		273	1.0113	9.9	9.83	9.74	9.82333	0.08021	10.0736	9.99477	9.9219	9.99676	0.07587		272	0.8612	13.96	13.95	13.77	13.8933	0.10693	16.2587	16.224	16.049	16.1773	0.11239		272	0.8563	13.45	12.93	13.92	13.4333	0.49521	16.1922	15.6595	16.7855	16.2124
274	-0.0002	102.45	101.65	100.04	101.38	1.22748	102.55	101.619	100.071	101.414	1.2522		274	1.0045	10.08	9.99	9.9	9.99	0.09	10.2546	10.1748	10.102	10.1771	0.07633		273	0.8408	14.65	14.61	14.43	14.5633	0.11719	16.9572	16.9132	16.7374	16.8693	0.11627		273	0.8325	14.17	13.64	14.71	14.1733	0.53501	16.9795	16.4352	17.6183	17.011
275	-0.0003	102.34	101.65	100.08	101.357	1.1582	102.493	101.622	100.072	101.396	1.22615		275	0.9955	10.25	10.18	10.1	10.1767	0.07506	10.4386	10.358	10.2853	10.3606	0.07671		274	0.8205	15.35	15.29	15.12	15.2533	0.1193	17.6822	17.6292	17.4524	17.5879	0.12031		274	0.8089	14.95	14.38	15.53	14.9533	0.57501	17.7994	17.2444	18.4847	17.8428
276	-0.0003	102.31	101.57	100.06	101.313	1.14675	102.437	101.624	100.073	101.378	1.20094		276	0.9893	10.43	10.33	10.25	10.3367	0.09018	10.6259	10.5444	10.4719	10.5474	0.07704		275	0.8	16.09	16.01	15.85	15.9833	0.1222	18.4334	18.3718	18.1936	18.333	0.12452		275	0.7842	15.77	15.2	16.44	15.8033	0.62067	18.6515	18.0869	19.3843	18.7076
277	-0.0002	102.22	101.56	100.06	101.28	1.10689	102.382	101.626	100.074	101.361	1.17654		277	0.9819	10.6	10.51	10.43	10.5133	0.08505	10.8167	10.7343	10.6621	10.7377	0.07733		276	0.7808	16.81	16.72	16.56	16.6967	0.12662	19.2106	19.1408	18.9608	19.104	0.1289		276	0.7617	16.59	16.04	17.31	16.6467	0.63689	19.5358	18.9628	20.3169	19.6052
278	-0.0002	102.06	101.54	100.05	101.217	1.04328	102.328	101.628	100.075	101.344	1.15299		278	0.974	10.78	10.68	10.62	10.6933	0.08083	11.011	10.9278	10.856	10.9316	0.07758		277	0.7608	17.61	17.5	17.35	17.4867	0.13051	20.0132	19.9356	19.7534	19.9008	0.13336		277	0.7374	17.51	16.92	18.31	17.58	0.69764	20.4518	19.8721	21.2822	20.5354
279	-0.0002	102.04	101.49	100.05	101.193	1.02763	102.276	101.63	100.077	101.328	1.13034		279	0.9664	10.97	10.9	10.8	10.89	0.08544	11.2091	11.125	11.0536	11.1293	0.0778		278	0.7398	18.45	18.36	18.2	18.3367	0.12662	20.8408	20.756	20.5711	20.7226	0.13792		278	0.7131	18.51	17.89	19.36	18.5867	0.73799	21.399	20.8145	22.2794	21.4976
280	-0.0002	101.99	101.52	100.04	101.183	1.01766	102.225	101.631	100.078	101.312	1.10862		280	0.9587	11.15	11.07	11	11.0733	0.07506	11.411	11.3262	11.2553	11.3308	0.078		279	0.7178	19.42	19.27	19.15	19.28	0.13528	21.6925	21.6009	21.4128	21.5688	0.1426		279	0.6882	19.59	18.95	20.5	19.68	0.77891	22.3765	21.7891	23.3073	22.491
281	-0.0002	101.9	101.56	100.05	101.17	0.98473	102.176	101.633	100.08	101.296	1.08772		281	0.951	11.35	11.28	11.2	11.2767	0.07506	11.6171	11.5314	11.461	11.5365	0.07816		280	0.6968	20.41	20.23	20.1	20.2467	0.15567	22.5675	22.4697	22.2778	22.4383	0.14735		280	0.6638	20.7	20.05	21.69	20.8133	0.82585	23.3832	22.7953	24.365	23.5145
282	-0.0002	101.9	101.53	100.04	101.157	0.9846	102.128	101.634	100.082	101.281	1.0677		282	0.9434	11.57	11.46	11.39	11.4733	0.09074	11.8275	11.7409	11.6711	11.7465	0.07831		281	0.6758	21.42	21.24	21.1	21.2533	0.16042	23.4646	23.3613	23.1652	23.3304	0.1521		281	0.6396	21.86	21.18	22.93	21.99	0.88221	24.4179	23.8321	25.4513	24.5671
283	-0.0002	101.94	101.56	100.05	101.183	0.99972	102.082	101.635	100.084	101.267	1.04874		283	0.9356	11.75	11.67	11.6	11.6733	0.07506	12.0423	11.955	11.8857	11.961	0.07846		282	0.6553	22.44	22.27	22.12	22.2767	0.1601	24.383	24.2749	24.0739	24.2439	0.15688		282	0.6172	23.02	22.35	24.14	23.17	0.90438	25.4795	24.8985	26.5647	25.6476
284	-0.0002	101.81	101.6	100.04	101.15	0.96701	102.038	101.636	100.086	101.253	1.03081		284	0.9284	11.97	11.88	11.79	11.88	0.09	12.2619	12.1739	12.1052	12.1803	0.07856		283	0.6352	23.51	23.31	23.16	23.3267	0.17559	25.3217	25.2093	25.0028	25.1779	0.16175		283	0.595	24.22	23.52	25.41	24.3833	0.95553	26.5663	25.9933	27.7035	26.7544
285	-0.0002	101.75	101.57	100.04	101.12	0.93963	101.996	101.638	100.088	101.241	1.01387		285	0.9204	12.18	12.09	12.01	12.0933	0.08505	12.4865	12.3977	12.3295	12.4046	0.07871		284	0.6149	24.62	24.41	24.27	24.4333	0.17616	26.2793	26.1634	25.9507	26.1311	0.16667		284	0.5723	25.5	24.77	26.77	25.68	1.01208	27.6768	27.1149	28.866	27.8859
286	-0.0003	101.8	101.56	100.06	101.14	0.94297	101.955	101.64	100.091	101.229	0.99799		286	0.9125	12.39	12.3	12.23	12.3067	0.08021	12.7164	12.6269	12.5591	12.6341	0.07888		285	0.5948	25.79	25.57	25.42	25.5933	0.1861	27.2547	27.1361	26.9165	27.1024	0.17158		285	0.5505	26.83	26.08	28.15	27.02	1.048	28.8092	28.262	30.0506	29.0406
287	-0.0001	101.67	101.57	100.03	101.09	0.91935	101.918	101.642	100.094	101.218	0.98319		287	0.9049	12.6	12.51	12.45	12.52	0.0755	12.9516	12.8614	12.794	12.869	0.07911		286	0.5756	26.98	26.74	26.57	26.7633	0.20599	28.2466	28.1261	27.899	28.0906	0.17652		286	0.5297	28.17	27.41	29.53	28.37	1.07406	29.9618	29.4331	31.2553	30.2167
288	-0.0002	101.59	101.58	100.05	101.073	0.88625	101.882	101.644	100.097	101.208	0.9695		288	0.8968	12.82	12.74	12.68	12.7467	0.07024	13.1926	13.1017	13.0345	13.1096	0.07935		287	0.5568	28.14	27.92	27.75	27.9367	0.19553	29.2532	29.1315	28.8961	29.0936	0.18154		287	0.5093	29.51	28.75	30.95	29.7367	1.11738	31.1318	30.6255	32.4772	31.4115
289	-0.0001	101.64	101.52	100.02	101.06	0.90266	101.849	101.647	100.1	101.199	0.95681		289	0.8894	13.05	12.96	12.9	12.97	0.0755	13.4395	13.348	13.2808	13.3561	0.07965		288	0.5383	29.34	29.13	28.95	29.14	0.19519	30.2733	30.1512	29.9068	30.1104	0.18663		288	0.4891	30.92	30.13	32.42	31.1567	1.1632	32.3175	31.8377	33.7145	32.6232
290	-0.0002	101.61	101.53	100.03	101.057	0.89002	101.818	101.651	100.104	101.191	0.94501		290	0.8818	13.28	13.18	13.13	13.1967	0.07638	13.6928	13.6006	13.5334	13.6089	0.08003		289	0.5208	30.56	30.34	30.14	30.3467	0.21008	31.3054	31.1838	30.9297	31.1396	0.19173		289	0.4706	32.32	31.53	33.84	32.5633	1.17407	33.5166	33.0676	34.965	33.8498
291	-0.0003	101.51	101.59	100.06	101.053	0.86118	101.789	101.655	100.108	101.184	0.93415		291	0.8742	13.51	13.41	13.36	13.4267	0.07638	13.9526	13.8597	13.7923	13.8682	0.08051		290	0.5042	31.73	31.5	31.32	31.5167	0.20551	32.348	32.2278	31.9632	32.1797	0.19686		290	0.4526	33.69	32.9	35.27	33.9533	1.20674	34.7269	34.313	36.2264	35.0888
292	-0.0002	101.51	101.56	100.04	101.037	0.8635	101.763	101.659	100.113	101.178	0.9242		292	0.8658	13.76	13.66	13.62	13.68	0.07211	14.2192	14.1256	14.0577	14.1342	0.08109		291	0.4874	32.94	32.73	32.56	32.7433	0.19035	33.3997	33.2816	33.0058	33.229	0.20212		291	0.434	35.17	34.37	36.81	35.45	1.24386	35.9459	35.5715	37.4958	36.3377
293	-0.0004	101.62	101.6	100.09	101.103	0.87763	101.738	101.664	100.117	101.173	0.91515		293	0.8584	14	13.92	13.85	13.9233	0.07506	14.4929	14.3985	14.33	14.4071	0.08182		292	0.4714	34.18	33.97	33.77	33.9733	0.20502	34.4586	34.3435	34.0558	34.2859	0.20751		292	0.4165	36.64	35.87	38.32	36.9433	1.25285	37.171	36.8407	38.7706	37.5941
294	-0.0003	101.55	101.63	100.08	101.087	0.87272	101.716	101.669	100.122	101.169	0.90695		294	0.8506	14.24	14.14	14.11	14.1633	0.06807	14.7741	14.6788	14.6093	14.6874	0.08271		293	0.4561	35.45	35.24	34.99	35.2267	0.23029	35.5233	35.412	35.1116	35.349	0.21297		293	0.3997	38.16	37.38	39.84	38.46	1.25714	38.3999	38.1181	40.0486	38.8555
295	-0.0003	101.46	101.63	100.08	101.057	0.85008	101.696	101.675	100.127	101.166	0.89962		295	0.8422	14.52	14.43	14.38	14.4433	0.07095	15.0629	14.9668	14.896	14.9752	0.08377		294	0.4413	36.65	36.45	36.2	36.4333	0.22546	36.5922	36.4856	36.1718	36.4166	0.21858		294	0.3831	39.62	38.88	41.39	39.9633	1.28974	39.6302	39.4013	41.3271	40.1195
296	-0.0003	101.54	101.56	100.07	101.057	0.85454	101.678	101.682	100.133	101.164	0.89321		296	0.834	14.8	14.7	14.66	14.72	0.07211	15.3597	15.2627	15.1903	15.2709	0.08499		295	0.4264	37.9	37.71	37.47	37.6933	0.21548	37.6639	37.5627	37.2347	37.4871	0.22441		295	0.3665	41.18	40.47	43.01	41.5533	1.31051	40.8592	40.6876	42.6033	41.3834
297	-0.0005	101.58	101.63	100.11	101.107	0.8635	101.662	101.688	100.138	101.163	0.8877		297	0.8257	15.07	14.99	14.94	15	0.06557	15.6647	15.5668	15.4924	15.5747	0.0864		296	0.4121	39.16	38.99	38.71	38.9533	0.22723	38.7368	38.6416	38.2985	38.559	0.23053		296	0.3514	42.72	42.05	44.53	43.1	1.28293	42.0847	41.9745	43.8745	42.6445
298	-0.0006	101.49	101.73	100.15	101.123	0.85143	101.647	101.696	100.143	101.162	0.88293		298	0.8171	15.37	15.27	15.24	15.2933	0.06807	15.9783	15.8795	15.8027	15.8868	0.08803		297	0.3988	40.39	40.22	39.92	40.1767	0.23798	39.8093	39.7209	39.3621	39.6308	0.23684		297	0.3368	44.2	43.58	46.05	44.61	1.28503	43.3039	43.2592	45.1384	43.9005
299	-0.0006	101.48	101.72	100.14	101.113	0.85143	101.634	101.704	100.148	101.162	0.87883		299	0.8086	15.68	15.59	15.54	15.6033	0.07095	16.3008	16.2008	16.1214	16.2077	0.0899		298	0.3856	41.56	41.44	41.15	41.3833	0.21079	40.88	40.7991	40.4239	40.701	0.24334		298	0.3222	45.67	45.13	47.62	46.14	1.30985	44.5148	44.5394	46.3929	45.1491
300	-0.0008	101.6	101.66	100.19	101.15	0.83193	101.624	101.712	100.153	101.163	0.87534		300	0.8006	15.98	15.88	15.83	15.8967	0.07638	16.6323	16.5312	16.4486	16.5374	0.09199		299	0.3732	42.76	42.68	42.35	42.5967	0.21733	41.9476	41.8747	41.4826	41.7683	0.25011		299	0.3087	47.15	46.7	49.12	47.6567	1.2871	45.7152	45.8127	47.6352	46.3877
301	-0.0011	101.64	101.74	100.26	101.213	0.82712	101.615	101.72	100.159	101.165	0.87236		301	0.7915	16.32	16.22	16.16	16.2333	0.08083	16.973	16.8708	16.7845	16.8761	0.09435		300	0.3621	43.9	43.82	43.44	43.72	0.24576	43.0108	42.9464	42.5366	42.8313	0.25722		300	0.2969	48.51	48.14	50.48	49.0433	1.25787	46.9026	47.0764	48.8629	47.614
302	-0.0011	101.55	101.84	100.26	101.217	0.84109	101.607	101.729	100.165	101.167	0.86976		302	0.783	16.64	16.55	16.48	16.5567	0.08021	17.3232	17.2197	17.1294	17.2241	0.09695		301	0.3504	45.1	45.01	44.63	44.9133	0.24947	44.0681	44.0128	43.5846	43.8885	0.26462		301	0.2841	49.92	49.7	51.99	50.5367	1.26342	48.075	48.3281	50.0738	48.8256
303	-0.0012	101.57	101.82	100.27	101.22	0.83217	101.6	101.737	100.171	101.17	0.86755		303	0.7739	17	16.89	16.83	16.9067	0.08622	17.6831	17.5782	17.4835	17.5816	0.09985		302	0.3392	46.24	46.19	45.79	46.0733	0.24664	45.1184	45.0725	44.6256	44.9388	0.27224		302	0.2719	51.33	51.22	53.47	52.0067	1.26848	49.2303	49.5655	51.2661	50.0206
304	-0.0009	101.65	101.77	100.22	101.213	0.86234	101.595	101.746	100.177	101.173	0.86571		304	0.7654	17.32	17.22	17.16	17.2333	0.08083	18.0527	17.9464	17.8467	17.9486	0.10305		303	0.3288	47.37	47.34	46.9	47.2033	0.26312	46.1602	46.1243	45.6581	45.9809	0.28008		303	0.261	52.68	52.71	54.82	53.4033	1.22696	50.3665	50.7862	52.4377	51.1968
305	-0.001	101.63	101.83	100.23	101.23	0.87178	101.591	101.755	100.182	101.176	0.86421		305	0.7567	17.68	17.57	17.51	17.5867	0.08622	18.4323	18.3243	18.2193	18.3253	0.10652		304	0.3196	48.44	48.4	47.91	48.25	0.29513	47.1925	47.1667	46.6809	47.0134	0.28824		304	0.2514	53.91	54.05	56.05	54.67	1.19716	51.4819	51.9881	53.5864	52.3521
306	-0.001	101.48	101.87	100.22	101.19	0.86238	101.587	101.763	100.188	101.179	0.86296		306	0.7475	18.05	17.96	17.88	17.9633	0.08505	18.8219	18.7123	18.6013	18.7118	0.11029		305	0.3103	49.45	49.43	48.94	49.2733	0.28885	48.2142	48.1987	47.6927	48.0352	0.29671		305	0.2417	55.1	55.39	57.32	55.9367	1.20674	52.5747	53.169	54.7101	53.4846
307	-0.0008	101.51	101.8	100.19	101.167	0.85816	101.584	101.771	100.194	101.183	0.8619		307	0.7385	18.45	18.34	18.26	18.35	0.09539	19.2218	19.1104	18.9931	19.1084	0.11436		306	0.301	50.46	50.49	50	50.3167	0.27465	49.2244	49.2194	48.693	49.0456	0.30537		306	0.232	56.31	56.76	58.62	57.23	1.22462	53.6437	54.3271	55.8079	54.5929
308	-0.0009	101.65	101.76	100.2	101.203	0.87065	101.582	101.779	100.199	101.187	0.86097		308	0.729	18.85	18.73	18.66	18.7467	0.09609	19.632	19.5188	19.3946	19.5151	0.11873		307	0.2923	51.51	51.53	51.01	51.35	0.29462	50.2225	50.2281	49.6811	50.0439	0.31418		307	0.2236	57.49	58.08	59.76	58.4433	1.17781	54.6877	55.4609	56.8785	55.6757
309	-0.001	101.63	101.84	100.23	101.233	0.87523	101.58	101.786	100.204	101.19	0.86018		309	0.7197	19.23	19.14	19.07	19.1467	0.08021	20.0527	19.9375	19.806	19.9321	0.12344		308	0.2843	52.54	52.54	51.97	52.35	0.32909	51.2078	51.224	50.6562	51.0294	0.32322		308	0.216	58.54	59.31	60.81	59.5533	1.1544	55.7057	56.5688	57.9209	56.7318
310	-0.001	101.49	101.88	100.23	101.2	0.86238	101.579	101.793	100.209	101.194	0.85956		310	0.7103	19.69	19.57	19.48	19.58	0.10536	20.4839	20.3665	20.2273	20.3592	0.12844		309	0.2763	53.5	53.52	52.93	53.3167	0.33501	52.1798	52.2065	51.6176	52.0013	0.33256		309	0.2081	59.55	60.48	61.93	60.6533	1.19943	56.6965	57.6494	58.9335	57.7598
311	-0.001	101.54	101.85	100.23	101.207	0.8599	101.578	101.8	100.214	101.197	0.85905		311	0.7008	20.14	20.03	19.92	20.03	0.11	20.9255	20.8058	20.6585	20.7966	0.13375		310	0.2682	54.44	54.53	53.93	54.3	0.32357	53.1379	53.1749	52.5646	52.9592	0.34216		310	0.2006	60.53	61.66	63.01	61.7333	1.24163	57.6591	58.7011	59.9155	58.7586
312	-0.0009	101.62	101.77	100.2	101.197	0.86639	101.578	101.806	100.218	101.201	0.85852		312	0.6935	20.47	20.36	20.25	20.36	0.11	21.3777	21.2555	21.0996	21.2443	0.13938		311	0.2608	55.41	55.49	54.85	55.25	0.34871	54.0816	54.1288	53.4971	53.9025	0.35187		311	0.1941	61.5	62.79	63.96	62.75	1.23049	58.5931	59.7228	60.8665	59.7275
313	-0.0011	101.64	101.85	100.24	101.243	0.87523	101.578	101.812	100.223	101.204	0.85795		313	0.6824	21	20.89	20.78	20.89	0.11	21.8404	21.7156	21.5507	21.7022	0.14529		312	0.2557	56.09	56.17	55.49	55.9167	0.37166	55.0107	55.0678	54.4149	54.8311	0.36163		312	0.1901	62.14	63.56	64.56	63.42	1.21606	59.4981	60.7137	61.7862	60.666
314	-0.0013	101.57	101.94	100.3	101.27	0.86017	101.577	101.817	100.227	101.207	0.85733		314	0.6726	21.46	21.36	21.25	21.3567	0.10504	22.3131	22.1857	22.0115	22.1701	0.15144		313	0.2477	57.12	57.23	56.53	56.96	0.37643	55.9251	55.9919	55.3176	55.7449	0.37154		313	0.1832	63.07	64.69	65.58	64.4467	1.27257	60.3738	61.6732	62.6739	61.5736
315	-0.0012	101.57	101.9	100.28	101.25	0.8561	101.574	101.818	100.23	101.207	0.85534		315	0.6633	21.98	21.86	21.71	21.85	0.13528	22.7957	22.665	22.4815	22.6474	0.15782		314	0.241	57.95	58.08	57.41	57.8133	0.35529	56.8245	56.9004	56.2047	56.6432	0.38164		314	0.1773	63.84	65.64	66.49	65.3233	1.35308	61.2197	62.6002	63.529	62.4496
316	-0.0011	101.66	101.83	100.25	101.247	0.86731	101.567	101.815	100.231	101.204	0.8521		316	0.654	22.47	22.34	22.18	22.33	0.14526	23.288	23.1536	22.9608	23.1341	0.16448		315	0.2346	58.82	58.98	58.26	58.6867	0.37807	57.7066	57.7916	57.0747	57.5243	0.39169		315	0.1724	64.62	66.54	67.24	66.1333	1.35652	62.0337	63.4925	64.3493	63.2918
317	-0.0012	101.7	101.88	100.29	101.29	0.87069	101.556	101.809	100.231	101.199	0.84759		317	0.6444	22.97	22.84	22.68	22.83	0.14526	23.7901	23.6514	23.4493	23.6303	0.17139		316	0.2291	59.64	59.78	59.01	59.4767	0.41016	58.5715	58.6655	57.9277	58.3882	0.40159		316	0.1688	65.28	67.33	67.8	66.8033	1.34001	62.8161	64.3498	65.1354	64.1004
318	-0.0011	101.59	101.93	100.26	101.26	0.88255	101.543	101.799	100.23	101.19	0.8419		318	0.6349	23.5	23.37	23.18	23.35	0.16093	24.3019	24.1584	23.947	24.1358	0.17854		317	0.2234	60.44	60.59	59.79	60.2733	0.42525	59.4196	59.5223	58.7639	59.2353	0.41142		317	0.1647	65.88	68.06	68.43	67.4567	1.37791	63.5673	65.1721	65.8874	64.8756
319	-0.0011	101.5	101.91	100.26	101.223	0.85909	101.526	101.786	100.227	101.18	0.83509		319	0.6249	24.07	23.95	23.72	23.9133	0.17786	24.8232	24.6745	24.4538	24.6505	0.18588		318	0.2174	61.22	61.42	60.62	61.0867	0.41633	60.2511	60.3622	59.5835	60.0656	0.42118		318	0.16	66.5	68.78	69.18	68.1533	1.44573	64.2878	65.9595	66.6058	65.6177
320	-0.0008	101.56	101.8	100.18	101.18	0.8743	101.507	101.769	100.223	101.167	0.82728		320	0.615	24.62	24.5	24.27	24.4633	0.17786	25.3538	25.1994	24.9694	25.1742	0.19342		319	0.2116	62.07	62.26	61.43	61.92	0.43486	61.0663	61.1852	60.3866	60.8794	0.43089		319	0.1562	67.13	69.52	69.8	68.8167	1.46739	64.9784	66.7119	67.2909	66.3271
321	-0.0008	101.64	101.81	100.18	101.21	0.89605	101.486	101.75	100.219	101.151	0.81853		321	0.605	25.18	25.04	24.83	25.0167	0.17616	25.8936	25.7329	25.4939	25.7068	0.20109		320	0.2067	62.85	63	62.13	62.66	0.46508	61.8656	61.9919	61.1736	61.677	0.44054		320	0.1537	67.66	70.13	70.19	69.3267	1.44369	65.6399	67.43	67.9438	67.0046
322	-0.0009	101.54	101.87	100.2	101.203	0.88444	101.462	101.728	100.213	101.134	0.80879		322	0.5955	25.77	25.63	25.38	25.5933	0.19757	26.4424	26.2752	26.0272	26.2482	0.20889		321	0.2017	63.59	63.77	62.85	63.4033	0.48758	62.649	62.7824	61.9449	62.4588	0.45002		321	0.151	68.14	70.68	70.64	69.82	1.45506	66.2733	68.1142	68.5656	67.651
323	-0.001	101.47	101.87	100.23	101.19	0.8551	101.435	101.703	100.206	101.115	0.79817		323	0.5852	26.4	26.26	25.99	26.2167	0.20841	27.0001	26.8259	26.5691	26.7983	0.21681		322	0.1964	64.31	64.52	63.63	64.1533	0.46522	63.4172	63.5573	62.701	63.2252	0.45931		322	0.1475	68.6	71.2	71.21	70.3367	1.50401	66.8799	68.7655	69.1576	68.2677
324	-0.0011	101.53	101.82	100.24	101.197	0.84109	101.406	101.676	100.198	101.094	0.78671		324	0.5756	27.01	26.85	26.57	26.81	0.22271	27.5663	27.3847	27.1194	27.3568	0.22477		323	0.191	65.08	65.31	64.41	64.9333	0.46758	64.171	64.3172	63.4425	63.9769	0.46854		323	0.1441	69.13	71.77	71.76	70.8867	1.52133	67.461	69.3847	69.7209	68.8555
325	-0.0013	101.69	101.81	100.31	101.27	0.83355	101.376	101.646	100.19	101.071	0.77452		325	0.5662	27.6	27.45	27.15	27.4	0.22913	28.1408	27.9514	27.6778	27.9233	0.23277		324	0.1863	65.88	66.05	65.11	65.68	0.5009	64.9107	65.0624	64.1696	64.7142	0.47777		324	0.1421	69.59	72.27	72.09	71.3167	1.49804	68.0178	69.9727	70.2563	69.4156
326	-0.0016	101.7	101.9	100.37	101.323	0.83164	101.344	101.614	100.181	101.046	0.76165		326	0.557	28.2	28.03	27.73	27.9867	0.23798	28.7232	28.5256	28.2441	28.4976	0.24078		325	0.1821	66.58	66.75	65.76	66.3633	0.52937	65.6365	65.7934	64.8828	65.4376	0.48683		325	0.1403	70	72.69	72.4	71.6967	1.47649	68.5515	70.5305	70.7653	69.9491
327	-0.0016	101.56	101.97	100.36	101.297	0.83668	101.309	101.581	100.171	101.02	0.74809		327	0.5476	28.83	28.67	28.34	28.6133	0.24987	29.3134	29.1072	28.8181	29.0796	0.24881		326	0.1775	67.23	67.43	66.45	67.0367	0.51782	66.3489	66.5106	65.5827	66.1474	0.49565		326	0.1378	70.36	73.08	72.81	72.0833	1.49854	69.0635	71.0593	71.2497	70.4575
328	-0.0012	101.52	101.91	100.27	101.233	0.85676	101.274	101.546	100.161	100.993	0.73392		328	0.5384	29.48	29.31	28.95	29.2467	0.27062	29.9111	29.6961	29.3996	29.6689	0.25685		327	0.1728	67.92	68.14	67.18	67.7467	0.50292	67.0481	67.2145	66.2699	66.8442	0.50425		327	0.135	70.78	73.46	73.28	72.5067	1.49804	69.5552	71.5603	71.7108	70.9421
329	-0.001	101.6	101.83	100.23	101.22	0.86504	101.237	101.51	100.15	100.966	0.71929		329	0.5293	30.11	29.93	29.56	29.8667	0.28042	30.5161	30.2919	29.9885	30.2655	0.26482		328	0.1685	68.61	68.82	67.85	68.4267	0.51033	67.7353	67.9057	66.9449	67.5286	0.51265		328	0.1329	71.16	73.85	73.63	72.88	1.49362	70.0283	72.0351	72.1503	71.4046
330	-0.0009	101.67	101.84	100.21	101.24	0.89605	101.2	101.472	100.139	100.937	0.70428		330	0.5204	30.71	30.54	30.17	30.4733	0.2761	31.1282	30.8944	30.5844	30.869	0.27275		329	0.1648	69.3	69.46	68.42	69.06	0.56	68.4109	68.5848	67.6081	68.2013	0.52101		329	0.1321	71.51	74.17	73.78	73.1533	1.43647	70.4843	72.4853	72.5695	71.8464
331	-0.0012	101.63	101.93	100.28	101.28	0.87892	101.162	101.434	100.128	100.908	0.68903		331	0.5113	31.39	31.21	30.81	31.1367	0.29687	31.7468	31.5032	31.1872	31.4791	0.28061		330	0.1611	69.91	70.09	69.01	69.67	0.57862	69.0753	69.2525	68.2601	68.8626	0.52927		330	0.1311	71.84	74.42	73.95	73.4033	1.37413	70.9248	72.9122	72.97	72.269
332	-0.0012	101.52	101.91	100.27	101.233	0.85676	101.124	101.396	100.117	100.879	0.67363		332	0.502	32.08	31.9	31.48	31.82	0.3079	32.3719	32.1181	31.7965	32.0955	0.28836		331	0.1566	70.57	70.76	69.73	70.3533	0.54812	69.7289	69.909	68.9014	69.5131	0.53736		331	0.1284	72.21	74.72	74.4	73.7767	1.36617	71.3511	73.3173	73.3533	72.6739
333	-0.001	101.48	101.82	100.23	101.177	0.83728	101.085	101.358	100.106	100.85	0.6581		333	0.4931	32.76	32.56	32.13	32.4833	0.32192	33.0032	32.7391	32.4124	32.7182	0.29596		332	0.1522	71.23	71.44	70.43	71.0333	0.53295	70.372	70.5548	69.5324	70.1531	0.5452		332	0.126	72.57	75.04	74.82	74.1433	1.36698	71.7646	73.7021	73.7214	73.0627
334	-0.0009	101.59	101.76	100.22	101.19	0.84433	101.046	101.319	100.095	100.82	0.64252		334	0.4845	33.42	33.2	32.77	33.13	0.33061	33.6404	33.3659	33.0344	33.3469	0.30341		333	0.1488	71.91	72.08	71	71.6633	0.58072	71.0053	71.1903	70.1539	70.7832	0.55279		333	0.1248	72.91	75.31	75.03	74.4167	1.3123	72.1671	74.0684	74.0759	73.4371
335	-0.001	101.61	101.79	100.24	101.213	0.84772	101.008	101.281	100.084	100.791	0.62698		335	0.4758	34.08	33.84	33.44	33.7867	0.32332	34.2832	33.9979	33.6625	33.9812	0.31067		334	0.1454	72.56	72.68	71.54	72.26	0.62642	71.6294	71.8162	70.7659	71.4039	0.5603		334	0.1241	73.21	75.53	75.14	74.6267	1.24227	72.5598	74.4177	74.4181	73.7986
336	-0.0012	101.54	101.84	100.29	101.223	0.82209	100.971	101.242	100.074	100.762	0.61163		336	0.4677	34.73	34.52	34.06	34.4367	0.34269	34.9312	34.635	34.2963	34.6209	0.31768		335	0.1418	73.13	73.3	72.14	72.8567	0.62644	72.2448	72.4329	71.369	72.0156	0.56779		335	0.1225	73.5	75.73	75.42	74.8833	1.20799	72.9443	74.7516	74.7489	74.1483
337	-0.0013	101.44	101.83	100.3	101.19	0.79505	100.934	101.205	100.063	100.734	0.59648		337	0.4594	35.42	35.19	34.73	35.1133	0.35133	35.5843	35.2771	34.9357	35.2657	0.32446		336	0.1379	73.7	73.89	72.79	73.46	0.58796	72.8516	73.0408	71.9635	72.6186	0.57519		336	0.1203	73.83	75.97	75.8	75.2	1.1895	73.3215	75.0715	75.0702	74.4877
338	-0.0012	101.48	101.74	100.28	101.167	0.7788	100.897	101.169	100.053	100.706	0.58158		338	0.4508	36.11	35.89	35.42	35.8067	0.35247	36.2423	35.9238	35.5804	35.9155	0.33104		337	0.1342	74.31	74.5	73.43	74.08	0.57088	73.4502	73.6403	72.5502	73.2135	0.58231		337	0.1183	74.17	76.25	76.15	75.5233	1.17309	73.6927	75.3791	75.3836	74.8185
339	-0.0009	101.48	101.64	100.21	101.11	0.78352	100.862	101.133	100.044	100.68	0.56701		339	0.444	36.65	36.4	35.97	36.34	0.34395	36.9046	36.575	36.23	36.5699	0.33735		338	0.1308	74.97	75.12	73.99	74.6933	0.6137	74.0409	74.2318	73.1293	73.8007	0.58917		338	0.1174	74.55	76.48	76.31	75.78	1.0686	74.0593	75.6758	75.6907	75.1419
340	0.0012	99.97	100.13	99.73	99.9433	0.20133	100.828	101.099	100.035	100.654	0.55281		340	0.4382	37.2	36.78	36.46	36.8133	0.37112	37.5712	37.2303	36.8845	37.2286	0.34334		339	0.1287	75.45	75.56	74.35	75.12	0.6691	74.6239	74.8152	73.7008	74.3799	0.5959		339	0.1172	74.76	76.59	76.35	75.9	0.99454	74.4218	75.9627	75.9918	75.4588
341	0.0011	99.9	100.26	99.75	99.97	0.26211	100.795	101.066	100.027	100.629	0.53909		341	0.4301	37.92	37.5	37.14	37.52	0.39038	38.2415	37.8893	37.5435	37.8914	0.34899		340	0.1297	75.02	75.31	74.19	74.84	0.58129	75.1997	75.3911	74.2649	74.9519	0.60259		340	0.1214	74.03	75.97	75.61	75.2033	1.03196	74.7815	76.2413	76.288	75.7703
342	0.001	99.87	100.28	99.78	99.9767	0.26652	100.764	101.035	100.02	100.606	0.52584		342	0.4217	38.66	38.23	37.87	38.2533	0.39552	38.9153	38.5519	38.2067	38.558	0.35432		341	0.1257	75.63	75.92	74.87	75.4733	0.54225	75.7686	75.9598	74.8221	75.5168	0.60921		341	0.1188	74.46	76.24	76.06	75.5867	0.97986	75.139	76.5129	76.5805	76.0775
343	0.0012	99.95	100.21	99.72	99.96	0.24515	100.735	101.006	100.013	100.585	0.51309		343	0.4138	39.37	38.92	38.56	38.95	0.40583	39.5925	39.2178	38.874	39.2281	0.35938		342	0.1224	76.32	76.56	75.43	76.1033	0.59534	76.3305	76.5216	75.3726	76.0749	0.61564		342	0.117	74.83	76.51	76.38	75.9067	0.93468	75.4952	76.7785	76.8705	76.3814
344	0.0011	100.06	100.18	99.74	99.9933	0.22745	100.708	100.978	100.008	100.565	0.50095		344	0.4065	40.03	39.59	39.22	39.6133	0.4055	40.2729	39.8869	39.5451	39.9017	0.36411		343	0.1194	76.94	77.13	75.96	76.6767	0.62788	76.8855	77.0766	75.9168	76.6263	0.62185		343	0.1162	75.19	76.71	76.52	76.14	0.82819	75.8509	77.0394	77.159	76.6831
345	0.0009	100.11	100.31	99.8	100.073	0.25697	100.683	100.953	100.003	100.546	0.48946		345	0.3987	40.74	40.29	39.93	40.32	0.40583	40.9559	40.5587	40.2195	40.578	0.36857		344	0.1165	77.48	77.66	76.47	77.2033	0.64143	77.4342	77.6251	76.4548	77.1714	0.62783		344	0.1153	75.52	76.9	76.69	76.37	0.74357	76.2067	77.2967	77.447	76.9835
346	0.001	99.98	100.35	99.78	100.037	0.28919	100.656	100.926	99.9976	100.527	0.47774		346	0.391	41.47	40.98	40.64	41.03	0.41725	41.6409	41.2326	40.8969	41.2568	0.37262		345	0.1132	78.01	78.23	77.05	77.7633	0.62748	77.9762	78.1667	76.9865	77.7098	0.63362		345	0.1131	75.92	77.13	77.08	76.71	0.68462	76.5629	77.551	77.7347	77.2828
347	0.0009	99.95	100.34	99.8	100.03	0.27875	100.63	100.899	99.992	100.507	0.46591		347	0.3834	42.19	41.74	41.37	41.7667	0.41065	42.3278	41.9085	41.577	41.9378	0.37626		346	0.11	78.52	78.77	77.63	78.3067	0.59919	78.5106	78.7006	77.5106	78.2406	0.63929		346	0.1108	76.3	77.35	77.48	77.0433	0.64702	76.9182	77.8016	78.0211	77.5803
348	0.001	100.03	100.29	99.76	100.027	0.26502	100.603	100.871	99.986	100.487	0.45401		348	0.376	42.91	42.44	42.07	42.4733	0.42099	43.0161	42.5857	42.2596	42.6205	0.37947		347	0.1067	79.16	79.37	78.21	78.9133	0.61809	79.0373	79.2267	78.0273	78.7638	0.64477		347	0.1088	76.73	77.66	77.84	77.41	0.59573	77.273	78.0493	78.3065	77.8763
349	0.0009	100.15	100.26	99.8	100.07	0.24021	100.576	100.843	99.9796	100.466	0.44211		349	0.369	43.58	43.08	42.76	43.14	0.41328	43.7057	43.2642	42.9443	43.3047	0.3823		348	0.104	79.79	79.94	78.71	79.48	0.67104	79.5562	79.7449	78.5366	79.2792	0.64998		348	0.1077	77.09	77.9	78.04	77.6767	0.51287	77.6275	78.2946	78.5915	78.1712
350	0.0009	100.15	100.31	99.79	100.083	0.26633	100.549	100.815	99.9731	100.446	0.43019		350	0.3627	44.22	43.73	43.39	43.78	0.41725	44.3965	43.9442	43.6312	43.9907	0.38474		349	0.1016	80.28	80.44	79.14	79.9533	0.7089	80.067	80.2553	79.0389	79.7871	0.65475		349	0.1068	77.46	78.07	78.21	77.9133	0.39879	77.9817	78.5383	78.8768	78.4656
351	0.0009	100.06	100.39	99.8	100.083	0.29569	100.521	100.786	99.9663	100.424	0.4183		351	0.3556	44.93	44.43	44.1	44.4867	0.41789	45.0885	44.6255	44.3202	44.6781	0.3868		350	0.0987	80.72	80.92	79.67	80.4367	0.67144	80.5704	80.7584	79.5345	80.2878	0.65909		350	0.1051	77.8	78.27	78.51	78.1933	0.36116	78.3364	78.7813	79.1636	78.7604
352	0.0009	100.01	100.41	99.8	100.073	0.30989	100.494	100.757	99.9595	100.404	0.40644		352	0.3486	45.66	45.13	44.81	45.2	0.4293	45.7813	45.308	45.0111	45.3668	0.38845		351	0.0958	81.18	81.43	80.21	80.94	0.64444	81.0669	81.2542	80.0234	80.7815	0.6632		351	0.1025	78.19	78.52	78.97	78.56	0.39154	78.6918	79.0243	79.4515	79.0559
353	0.0008	100.11	100.42	99.81	100.113	0.30501	100.467	100.729	99.953	100.383	0.39472		353	0.3415	46.4	45.89	45.55	45.9467	0.42782	46.4749	45.9913	45.7038	46.0567	0.38972		352	0.0928	81.71	81.96	80.76	81.4767	0.63311	81.5566	81.743	80.5054	81.2683	0.66726		352	0.1003	78.6	78.8	79.38	78.9267	0.40513	79.0481	79.2678	79.7405	79.3521
354	0.0008	100.25	100.42	99.82	100.163	0.30925	100.442	100.701	99.9467	100.363	0.38332		354	0.3347	47.08	46.57	46.27	46.64	0.40951	47.1692	46.6756	46.398	46.7476	0.3906		353	0.09	82.37	82.51	81.29	82.0567	0.66763	82.0395	82.2249	80.9807	81.7484	0.67124		353	0.0988	79.09	79.16	79.66	79.3033	0.31086	79.4053	79.5121	80.0308	79.6494
355	0.0006	100.38	100.52	99.87	100.257	0.3421	100.417	100.675	99.9407	100.344	0.3724		355	0.3284	47.8	47.25	46.95	47.3333	0.43108	47.8641	47.3608	47.0938	47.4395	0.39116		354	0.0878	82.92	83.04	81.69	82.55	0.74719	82.5156	82.7002	81.4499	82.2219	0.67494		354	0.0978	79.48	79.39	79.84	79.57	0.23812	79.7638	79.7579	80.3232	79.9483
356	0.0004	100.35	100.63	99.91	100.297	0.36295	100.394	100.649	99.935	100.326	0.36202		356	0.3218	48.51	47.96	47.66	48.0433	0.43108	48.5596	48.0469	47.791	48.1325	0.3914		355	0.0851	83.36	83.55	82.21	83.04	0.72505	82.985	83.169	81.9131	82.689	0.67826		355	0.096	79.88	79.63	80.16	79.89	0.26514	80.1236	80.0057	80.6186	80.2493
357	0.0003	100.3	100.7	99.92	100.307	0.39004	100.372	100.625	99.9295	100.309	0.35222		357	0.3151	49.25	48.71	48.41	48.79	0.42568	49.2557	48.7341	48.4898	48.8265	0.39125		356	0.0822	83.78	84.03	82.75	83.52	0.67845	83.448	83.6314	82.3705	83.15	0.68128		356	0.0934	80.32	79.92	80.64	80.2933	0.36074	80.485	80.2559	80.9168	80.5526
358	0.0002	100.33	100.7	99.94	100.323	0.38004	100.352	100.603	99.9245	100.293	0.3431		358	0.3082	49.99	49.47	49.18	49.5467	0.41041	49.9523	49.4223	49.19	49.5215	0.39073		357	0.0793	84.32	84.54	83.31	84.0567	0.65592	83.905	84.0875	82.8219	83.6048	0.68417		357	0.0908	80.76	80.26	81.14	80.72	0.44136	80.8478	80.5088	81.2175	80.858
359	0	100.48	100.75	99.99	100.407	0.38527	100.333	100.583	99.9199	100.279	0.33471		359	0.3018	50.73	50.19	49.91	50.2767	0.41681	50.6493	50.1113	49.8915	50.2173	0.38987		358	0.0768	84.91	85.06	83.8	84.59	0.68826	84.3563	84.5376	83.2675	84.0538	0.68698		358	0.0887	81.25	80.62	81.53	81.1333	0.46608	81.2123	80.7647	81.5207	81.1659
360	-0.0001	100.63	100.76	100.01	100.467	0.40079	100.317	100.564	99.9157	100.265	0.32705		360	0.2959	51.41	50.83	50.6	50.9467	0.41741	51.3464	50.8009	50.594	50.9138	0.3887		359	0.0745	85.5	85.59	84.23	85.1067	0.76055	84.8018	84.9819	83.7075	84.4971	0.68967		359	0.0875	81.7	80.93	81.75	81.46	0.45967	81.5783	81.0237	81.8265	81.4762
361	-0.0002	100.72	100.87	100.04	100.543	0.4423	100.303	100.547	99.9119	100.254	0.32015		361	0.2896	52.13	51.55	51.33	51.67	0.41328	52.0437	51.491	51.2975	51.6107	0.38725		360	0.0723	85.94	86.07	84.67	85.56	0.7735	85.2414	85.4203	84.1419	84.9345	0.69222		360	0.0861	82.12	81.2	82.01	81.7767	0.50243	81.9457	81.2859	82.1349	81.7888
362	-0.0005	100.67	100.99	100.11	100.59	0.44542	100.291	100.532	99.9087	100.244	0.31411		362	0.2835	52.86	52.29	52.06	52.4033	0.41187	52.7409	52.1815	52.0018	52.3081	0.3855		361	0.0697	86.34	86.55	85.16	86.0167	0.74929	85.675	85.8527	84.5707	85.3661	0.69455		361	0.0838	82.55	81.52	82.46	82.1767	0.57047	82.3141	81.5513	82.4459	82.1038
363	-0.0004	100.61	101.02	100.1	100.577	0.4609	100.281	100.519	99.9062	100.235	0.30899		363	0.2775	53.61	53.04	52.79	53.1467	0.42028	53.4378	52.8723	52.7065	53.0055	0.38344		362	0.0669	86.78	87.01	85.72	86.5033	0.68806	86.1026	86.2794	84.9942	85.7921	0.69663		362	0.081	82.99	81.87	82.99	82.6167	0.64663	82.6835	81.8199	82.7596	82.421
364	-0.0005	100.71	101.06	100.13	100.633	0.46972	100.274	100.509	99.9044	100.229	0.30477		364	0.2712	54.34	53.8	53.56	53.9	0.3995	54.1345	53.5637	53.4118	53.7033	0.38105		363	0.0646	87.24	87.46	86.18	86.96	0.6844	86.5245	86.7001	85.4122	86.2123	0.69845		363	0.0786	83.45	82.23	83.44	83.04	0.7015	83.0535	82.0918	83.0763	82.7405
365	-0.0007	100.85	101.05	100.16	100.687	0.46694	100.269	100.501	99.9034	100.225	0.30143		365	0.2653	55.05	54.48	54.29	54.6067	0.39552	54.831	54.2555	54.1178	54.4014	0.37834		364	0.0623	87.83	87.95	86.63	87.47	0.72993	86.9411	87.1154	85.825	86.6272	0.70015		364	0.077	83.95	82.6	83.76	83.4367	0.73078	83.4243	82.3673	83.3956	83.0624
366	-0.0007	100.93	101.09	100.15	100.723	0.50292	100.267	100.496	99.9032	100.222	0.29905		366	0.2601	55.7	55.11	54.94	55.25	0.39887	55.5267	54.9472	54.8238	55.0992	0.37531		365	0.0605	88.31	88.4	86.99	87.9	0.78937	87.3528	87.5254	86.2326	87.0369	0.70189		365	0.0759	84.36	82.91	83.97	83.7467	0.75036	83.7958	82.6464	83.717	83.3864
367	-0.001	100.96	101.16	100.23	100.783	0.48952	100.265	100.49	99.9027	100.219	0.29647		367	0.2544	56.41	55.8	55.67	55.96	0.39509	56.2212	55.6379	55.5293	55.7961	0.37212		366	0.0587	88.68	88.83	87.36	88.29	0.80889	87.7591	87.9299	86.6345	87.4411	0.70377		366	0.0745	84.74	83.17	84.24	84.05	0.80206	84.1675	82.9287	84.0397	83.712
368	-0.0013	100.91	101.27	100.29	100.823	0.49571	100.263	100.484	99.9019	100.216	0.29383		368	0.2488	57.17	56.57	56.39	56.71	0.40841	56.9145	56.3275	56.2342	56.4921	0.36882		367	0.0563	89.01	89.25	87.85	88.7033	0.74869	88.1575	88.327	87.0293	87.8379	0.70539		367	0.0719	85.15	83.47	84.74	84.4533	0.87592	84.5367	83.2121	84.3618	84.0369
369	-0.0012	100.89	101.32	100.27	100.827	0.52786	100.26	100.478	99.9011	100.213	0.29106		369	0.2428	57.91	57.34	57.17	57.4733	0.3876	57.6067	57.0164	56.9384	57.1872	0.36543		368	0.0538	89.43	89.69	88.35	89.1567	0.71059	88.548	88.7167	87.4174	88.2274	0.70652		368	0.069	85.62	83.87	85.31	84.9333	0.93383	84.9033	83.4967	84.6836	84.3612
370	-0.0005	100.79	101.12	100.13	100.68	0.50408	100.256	100.471	99.9	100.209	0.28819		370	0.239	58.45	57.85	57.68	57.9933	0.40452	58.2977	57.7044	57.6419	57.8814	0.36192		369	0.0515	89.93	90.1	88.81	89.6133	0.70088	88.9311	89.0992	87.7988	88.6097	0.70729		369	0.0667	86.1	84.25	85.77	85.3733	0.98673	85.2671	83.7824	85.0053	84.685
371	0.0012	99.87	99.95	99.73	99.85	0.11136	100.252	100.463	99.8986	100.204	0.28511		371	0.2336	59.04	58.42	58.4	58.62	0.36387	58.9872	58.3914	58.3445	58.5744	0.35829		370	0.0509	90.2	90.29	88.94	89.81	0.75478	89.3071	89.4745	88.1733	88.985	0.70788		370	0.0665	86.29	84.39	85.8	85.4933	0.98642	85.628	84.0692	85.3261	85.0078
372	0.0011	99.94	99.98	99.74	99.8867	0.12858	100.247	100.455	99.8971	100.2	0.28193		372	0.2287	59.68	59.03	59.06	59.2567	0.36692	59.675	59.077	59.046	59.266	0.35453		371	0.052	89.98	90.09	88.71	89.5933	0.76696	89.6761	89.8427	88.5408	89.3532	0.70844		371	0.0688	85.92	83.99	85.35	85.0867	0.99158	85.9855	84.3567	85.645	85.3291
373	0.0012	99.83	99.94	99.73	99.8333	0.10504	100.243	100.447	99.8955	100.195	0.27866		373	0.2241	60.31	59.63	59.69	59.8767	0.37647	60.3609	59.7609	59.7461	59.956	0.35075		372	0.0502	90.25	90.4	89.08	89.91	0.7227	90.0381	90.2037	88.9012	89.7143	0.70903		372	0.0672	86.27	84.24	85.66	85.39	1.04159	86.3394	84.6447	85.9617	85.6486
374	0.0014	99.67	99.92	99.68	99.7567	0.14154	100.239	100.438	99.8937	100.19	0.27537		374	0.2192	60.99	60.31	60.37	60.5567	0.37647	61.0449	60.4432	60.4447	60.6442	0.34696		373	0.0485	90.46	90.68	89.43	90.19	0.66731	90.3927	90.5576	89.2546	90.0683	0.70947		373	0.0652	86.55	84.5	86.06	85.7033	1.07053	86.6893	84.9327	86.276	85.966
375	0.0012	99.69	99.96	99.73	99.7933	0.14572	100.234	100.43	99.8918	100.185	0.27212		375	0.2138	61.72	61.09	61.12	61.31	0.35539	61.7269	61.1237	61.1416	61.3308	0.3432		374	0.0468	90.71	90.96	89.78	90.4833	0.6218	90.7399	90.9044	89.6013	90.4152	0.70962		374	0.063	86.86	84.79	86.49	86.0467	1.10392	87.035	85.2207	86.5884	86.2814
376	0.0013	99.71	99.93	99.7	99.78	0.13	100.229	100.421	99.8899	100.18	0.26886		376	0.2088	62.41	61.78	61.83	62.0067	0.35019	62.4069	61.8026	61.8368	62.0155	0.33946		375	0.0449	91.19	91.36	90.19	90.9133	0.63217	91.0798	91.2443	89.9415	90.7552	0.7095		375	0.0608	87.31	85.18	86.94	86.4767	1.13808	87.3765	85.5086	86.8989	86.5946
377	0.0015	99.78	99.85	99.66	99.7633	0.09609	100.224	100.412	99.8879	100.175	0.26566		377	0.2038	63.09	62.45	62.54	62.6933	0.34646	63.0847	62.4796	62.5301	62.6981	0.3357		376	0.0436	91.63	91.7	90.46	91.2633	0.69659	91.4128	91.5772	90.2749	91.0883	0.70922		376	0.0598	87.7	85.51	87.14	86.7833	1.13773	87.7133	85.7962	87.207	86.9055
378	0.0013	99.89	99.93	99.7	99.84	0.12288	100.219	100.404	99.8858	100.17	0.26259		378	0.199	63.77	63.11	63.24	63.3733	0.34962	63.76	63.1547	63.2213	63.3787	0.33191		377	0.0424	91.98	92.05	90.7	91.5767	0.76002	91.7389	91.9033	90.6017	91.4146	0.70883		377	0.0591	88.04	85.81	87.27	87.04	1.13265	88.0454	86.0832	87.5122	87.2136
379	0.0011	99.94	100.05	99.75	99.9133	0.15177	100.215	100.396	99.8837	100.165	0.25966		379	0.1941	64.47	63.81	63.95	64.0767	0.34775	64.4327	63.8275	63.9102	64.0568	0.32817		378	0.0407	92.29	92.43	91.05	91.9233	0.75956	92.0583	92.2225	90.9217	91.7342	0.70841		378	0.0574	88.42	86.12	87.61	87.3833	1.16663	88.3726	86.3694	87.8142	87.5187
380	0.001	99.91	100.14	99.77	99.94	0.18682	100.21	100.388	99.8815	100.16	0.25688		380	0.1893	65.2	64.54	64.67	64.8033	0.34962	65.1028	64.4979	64.5967	64.7325	0.32451		379	0.0387	92.55	92.77	91.47	92.2633	0.6958	92.3709	92.5351	91.235	92.047	0.70797		379	0.055	88.81	86.46	88.09	87.7867	1.20401	88.6945	86.6545	88.1126	87.8205
381	0.0009	99.89	100.2	99.79	99.96	0.21378	100.207	100.38	99.8794	100.155	0.2543		381	0.1843	65.94	65.31	65.42	65.5567	0.3365	65.77	65.1655	65.2805	65.4053	0.32098		380	0.0368	92.85	93.1	91.87	92.6067	0.6501	92.6769	92.8412	91.5419	92.3533	0.70752		380	0.0524	89.2	86.84	88.64	88.2267	1.2331	89.0111	86.9384	88.4073	88.1189
382	0.0009	99.89	100.13	99.8	99.94	0.17059	100.204	100.373	99.8775	100.151	0.252		382	0.1791	66.67	66.07	66.2	66.3133	0.31565	66.4342	65.8304	65.9613	66.0753	0.31761		381	0.0351	93.24	93.42	92.24	92.9667	0.63571	92.9762	93.1407	91.8421	92.653	0.70705		381	0.0504	89.59	87.23	89.05	88.6233	1.2365	89.3221	87.2207	88.6979	88.4136
383	0.0009	100.05	100.16	99.8	100.003	0.18448	100.201	100.367	99.8758	100.148	0.25003		383	0.1744	67.36	66.76	66.93	67.0167	0.30925	67.0951	66.4923	66.639	66.7421	0.31438		382	0.0339	93.68	93.76	92.5	93.3133	0.7055	93.2687	93.4339	92.1361	92.9462	0.7064		382	0.0492	89.96	87.58	89.28	88.94	1.22589	89.6273	87.5011	88.9847	88.7044
384	0.001	100.13	100.13	99.77	100.01	0.20785	100.199	100.362	99.8744	100.145	0.24842		384	0.1703	67.99	67.36	67.56	67.6367	0.32192	67.7529	67.1514	67.3135	67.4059	0.3112		383	0.0325	94.09	94.12	92.78	93.6633	0.76514	93.5543	93.7205	92.424	93.2329	0.70549		383	0.0485	90.35	87.94	89.44	89.2433	1.21698	89.9265	87.7796	89.2677	88.9913
385	0.0009	100.13	100.17	99.8	100.033	0.20306	100.198	100.359	99.8734	100.143	0.24716		385	0.1662	68.62	67.96	68.21	68.2633	0.33322	68.4073	67.8077	67.9849	68.0666	0.30803		384	0.0314	94.3	94.4	93.02	93.9067	0.7695	93.8335	94.0009	92.7058	93.5134	0.70441		384	0.0475	90.64	88.18	89.63	89.4833	1.23654	90.2197	88.056	89.547	89.2742
386	0.0008	100.06	100.2	99.81	100.023	0.19757	100.198	100.356	99.8727	100.142	0.24627		386	0.1619	69.29	68.63	68.88	68.9333	0.33322	69.0583	68.461	68.6528	68.724	0.30494		385	0.0301	94.43	94.63	93.31	94.1233	0.71143	94.1069	94.2752	92.9816	93.7879	0.70337		385	0.0457	90.9	88.43	90	89.7767	1.25005	90.507	88.3303	89.8221	89.5531
387	0.0008	100.01	100.27	99.81	100.03	0.23065	100.2	100.354	99.8725	100.142	0.24581		387	0.1576	69.96	69.35	69.57	69.6267	0.30892	69.7054	69.1106	69.317	69.3777	0.30201		386	0.0285	94.6	94.87	93.64	94.37	0.64645	94.3748	94.5438	93.2512	94.0566	0.70261		386	0.0436	91.17	88.73	90.46	90.12	1.25503	90.7883	88.6022	90.0922	89.8276
388	0.0009	99.99	100.26	99.79	100.013	0.23587	100.203	100.354	99.8729	100.143	0.24591		388	0.154	70.51	69.93	70.14	70.1933	0.29366	70.3486	69.7564	69.9772	70.0274	0.29928		387	0.027	94.91	95.14	93.97	94.6733	0.61987	94.637	94.8067	93.5148	94.3195	0.70207		387	0.0415	91.51	89.08	90.89	90.4933	1.26263	91.0634	88.8714	90.3568	90.0972
389	0.0008	100.12	100.26	99.82	100.067	0.2248	100.208	100.355	99.8741	100.146	0.24662		389	0.1488	71.32	70.77	70.99	71.0267	0.27683	70.9876	70.3981	70.6331	70.6729	0.29676		388	0.0262	95.21	95.35	94.15	94.9033	0.65615	94.8932	95.064	93.7725	94.5765	0.70158		388	0.0404	91.76	89.34	91.11	90.7367	1.25245	91.3321	89.1377	90.6161	90.362
390	0.0007	100.25	100.27	99.85	100.123	0.23692	100.214	100.359	99.876	100.15	0.24798		390	0.1448	71.97	71.4	71.65	71.6733	0.28572	71.6224	71.0358	71.2844	71.3142	0.29442		389	0.025	95.69	95.73	94.41	95.2767	0.75082	95.1432	95.3157	94.0247	94.8279	0.70085		389	0.0397	92.15	89.73	91.27	91.05	1.22491	91.5943	89.4008	90.871	90.622
391	0.0007	100.31	100.3	99.85	100.153	0.26274	100.222	100.365	99.8787	100.155	0.25003		391	0.141	72.56	71.96	72.27	72.2633	0.30006	72.2529	71.6697	71.9313	71.9513	0.29211		390	0.0239	95.97	96.05	94.65	95.5567	0.78621	95.3872	95.5618	94.2718	95.0736	0.69984		390	0.039	92.45	90.02	91.41	91.2933	1.21919	91.8502	89.6609	91.1216	90.8775
392	0.0005	100.31	100.39	99.88	100.193	0.27429	100.232	100.373	99.8824	100.163	0.25273		392	0.1372	73.21	72.59	72.91	72.9033	0.31005	72.8789	72.2996	72.5736	72.584	0.28982		391	0.0228	96.11	96.29	94.88	95.76	0.7674	95.6258	95.8027	94.5138	95.3141	0.69871		391	0.038	92.66	90.24	91.63	91.51	1.21445	92.0997	89.9179	91.3678	91.1285
393	0.0005	100.23	100.44	99.89	100.187	0.27755	100.244	100.384	99.887	100.172	0.25617		393	0.1333	73.86	73.23	73.57	73.5533	0.31533	73.5003	72.9252	73.2111	73.2122	0.28759		392	0.0215	96.23	96.5	95.18	95.97	0.69735	95.8598	96.0385	94.7505	95.5496	0.69777		392	0.036	92.91	90.5	92.05	91.82	1.22135	92.3431	90.1717	91.6088	91.3745
394	0.0004	100.19	100.45	99.91	100.183	0.27006	100.259	100.396	99.8927	100.183	0.26036		394	0.1293	74.54	73.96	74.24	74.2467	0.29006	74.1168	73.5461	73.8436	73.8355	0.28548		393	0.0201	96.4	96.68	95.47	96.1833	0.63343	96.089	96.2695	94.9818	95.7801	0.69717		393	0.0339	93.16	90.79	92.49	92.1467	1.22173	92.58	90.4221	91.8438	91.6153
395	0.0004	100.22	100.45	99.92	100.197	0.26577	100.277	100.412	99.8997	100.196	0.26534		395	0.1253	75.18	74.66	74.94	74.9267	0.26026	74.7284	74.1621	74.4707	74.4537	0.28351		394	0.019	96.69	96.9	95.71	96.4333	0.63516	96.3133	96.4957	95.208	96.0057	0.6968		394	0.0325	93.41	91.09	92.8	92.4333	1.20268	92.8106	90.6687	92.0729	91.8507
396	0.0004	100.26	100.37	99.9	100.177	0.24583	100.296	100.43	99.908	100.212	0.27121		396	0.1217	75.77	75.23	75.56	75.52	0.27221	75.3347	74.7731	75.0924	75.0667	0.2817		395	0.0181	97.04	97.17	95.92	96.71	0.68724	96.5327	96.7175	95.4294	96.2265	0.69648		395	0.0317	93.69	91.39	92.95	92.6767	1.17411	93.0347	90.9115	92.2965	92.0809
397	0.0004	100.37	100.37	99.9	100.213	0.27135	100.319	100.451	99.9174	100.229	0.27792		397	0.1183	76.32	75.78	76.16	76.0867	0.27737	75.9354	75.3785	75.7078	75.6739	0.28002		396	0.0176	97.3	97.36	96.04	96.9	0.74539	96.7472	96.9348	95.6464	96.4428	0.69604		396	0.0317	93.88	91.61	92.96	92.8167	1.14177	93.2526	91.1504	92.5153	92.3061
398	0.0004	100.38	100.38	99.92	100.227	0.26558	100.341	100.472	99.9269	100.247	0.28461		398	0.1151	76.88	76.3	76.71	76.63	0.29816	76.53	75.9779	76.3167	76.2749	0.27841		397	0.0169	97.5	97.6	96.19	97.0967	0.78679	96.9565	97.1472	95.8586	96.6541	0.6955		397	0.0313	94.09	91.83	93.04	92.9867	1.13094	93.4637	91.3849	92.7287	92.5258
399	0.0003	100.39	100.48	99.93	100.267	0.29501	100.363	100.494	99.9365	100.264	0.29131		399	0.1117	77.51	76.89	77.33	77.2433	0.31896	77.1181	76.5712	76.9191	76.8695	0.27684		398	0.016	97.57	97.75	96.38	97.2333	0.74447	97.1596	97.3534	96.0647	96.8593	0.69487		398	0.0304	94.22	92	93.23	93.15	1.11216	93.6665	91.6134	92.9352	92.7383
400	0.0002	100.35	100.57	99.95	100.29	0.31432	100.385	100.515	99.9462	100.282	0.29792		400	0.1082	78.13	77.55	77.95	77.8767	0.29687	77.6995	77.1579	77.5144	77.4573	0.27528		399	0.0147	97.65	97.95	96.67	97.4233	0.66943	97.3564	97.5536	96.2648	97.0583	0.69419		399	0.0286	94.41	92.23	93.62	93.42	1.10368	93.8607	91.8356	93.1344	92.9436
401	0.0001	100.35	100.61	99.97	100.31	0.32187	100.406	100.536	99.9558	100.299	0.30444		401	0.1046	78.77	78.24	78.59	78.5333	0.26951	78.2739	77.7379	78.1026	78.0382	0.27379		400	0.0136	97.82	98.12	96.93	97.6233	0.6189	97.5471	97.7474	96.4587	97.2511	0.69348		400	0.0267	94.63	92.51	94.04	93.7267	1.09418	94.0463	92.0512	93.3259	93.1411
402	0.0002	100.39	100.62	99.97	100.327	0.3296	100.428	100.556	99.9654	100.317	0.3108		402	0.101	79.38	78.9	79.24	79.1733	0.24685	78.8413	78.3109	78.6835	78.6119	0.27235		401	0.0126	98.1	98.32	97.13	97.85	0.63317	97.7313	97.9349	96.6463	97.4375	0.69273		401	0.0255	94.85	92.78	94.3	93.9767	1.07221	94.223	92.2601	93.5095	93.3308
403	0.0001	100.49	100.6	99.97	100.353	0.3365	100.449	100.577	99.975	100.333	0.317		403	0.0977	79.96	79.49	79.86	79.77	0.24759	79.4012	78.8765	79.2567	79.1781	0.27104		402	0.0119	98.41	98.53	97.29	98.0767	0.68391	97.9092	98.1163	96.8278	97.6178	0.69195		402	0.0251	95.07	93.05	94.38	94.1667	1.02676	94.391	92.4619	93.6851	93.5127
404	0.0001	100.59	100.61	99.97	100.39	0.36387	100.47	100.596	99.9843	100.35	0.32305		404	0.0946	80.51	80	80.43	80.3133	0.27429	79.9535	79.4343	79.8218	79.7366	0.26989		403	0.0114	98.67	98.75	97.4	98.2733	0.75739	98.081	98.2914	97.0031	97.7918	0.69113		403	0.0251	95.25	93.26	94.38	94.2967	0.99761	94.55	92.6566	93.8525	93.6864
405	0	100.62	100.62	100	100.413	0.35796	100.49	100.616	99.9935	100.366	0.32896		405	0.0917	81.04	80.5	80.97	80.8367	0.29366	80.498	79.9843	80.3788	80.287	0.2689		404	0.0109	98.81	98.93	97.53	98.4233	0.77597	98.2463	98.4603	97.1721	97.9595	0.69031		404	0.025	95.38	93.42	94.41	94.4033	0.98002	94.7001	92.8438	94.0116	93.8518
406	-0.0001	100.6	100.69	100.02	100.437	0.36364	100.51	100.635	100.003	100.383	0.33474		406	0.0889	81.6	81.01	81.5	81.37	0.31575	81.0345	80.5262	80.9273	80.8293	0.26794		405	0.0101	98.87	99.09	97.7	98.5533	0.74715	98.4051	98.623	97.335	98.121	0.68939		405	0.0243	95.49	93.56	94.56	94.5367	0.96521	94.8413	93.0235	94.1627	94.0091
407	-0.0002	100.55	100.75	100.05	100.45	0.36056	100.53	100.654	100.012	100.398	0.34043		407	0.0859	82.15	81.6	82.06	81.9367	0.29501	81.563	81.0603	81.4673	81.3635	0.26692		406	0.0091	98.89	99.2	97.92	98.67	0.66776	98.5574	98.7797	97.4921	98.2764	0.68825		406	0.0228	95.58	93.72	94.88	94.7267	0.93943	94.9736	93.1956	94.3062	94.1585
408	-0.0002	100.48	100.75	100.04	100.423	0.35838	100.549	100.673	100.021	100.414	0.346		408	0.083	82.69	82.19	82.61	82.4967	0.26858	82.0834	81.5867	81.999	81.8897	0.26577		407	0.0082	98.99	99.34	98.14	98.8233	0.61712	98.7035	98.9303	97.6435	98.4258	0.68686		407	0.0214	95.7	93.91	95.19	94.9333	0.92219	95.0974	93.3603	94.4425	94.3001
409	-0.0002	100.51	100.73	100.04	100.427	0.35247	100.567	100.691	100.03	100.43	0.35136		409	0.08	83.22	82.79	83.18	83.0633	0.23756	82.5959	82.1055	82.5225	82.4079	0.26449		408	0.0076	99.18	99.44	98.26	98.96	0.62	98.8439	99.0751	97.7894	98.5695	0.68534		408	0.0205	95.81	94.1	95.38	95.0967	0.88951	95.2128	93.5178	94.5717	94.4341
410	-0.0002	100.59	100.71	100.04	100.447	0.35726	100.586	100.71	100.04	100.445	0.3566		410	0.077	83.75	83.33	83.76	83.6133	0.24542	83.1002	82.6163	83.0375	82.918	0.26317		409	0.0072	99.43	99.6	98.35	99.1267	0.67796	98.9791	99.2143	97.9297	98.7077	0.68392		409	0.0204	95.93	94.27	95.41	95.2033	0.84908	95.3201	93.6681	94.693	94.5604
411	-0.0002	100.68	100.69	100.04	100.47	0.37242	100.605	100.728	100.049	100.461	0.36178		411	0.0744	84.25	83.79	84.25	84.0967	0.26558	83.5962	83.1187	83.5439	83.4196	0.26191		410	0.0069	99.66	99.78	98.43	99.29	0.74719	99.1093	99.3481	98.0644	98.8406	0.68275		410	0.0207	96.06	94.43	95.34	95.2767	0.81684	95.4194	93.8112	94.806	94.6789
412	-0.0002	100.74	100.72	100.06	100.507	0.38695	100.624	100.746	100.058	100.476	0.36688		412	0.072	84.71	84.22	84.72	84.55	0.28583	84.0835	83.6121	84.0412	83.9123	0.26079		411	0.0065	99.77	99.91	98.5	99.3933	0.77681	99.2341	99.4766	98.1933	98.968	0.68176		411	0.021	96.13	94.54	95.28	95.3167	0.79563	95.5108	93.9467	94.9106	94.7894
413	-0.0003	100.73	100.76	100.06	100.517	0.39577	100.642	100.763	100.067	100.491	0.37185		413	0.0698	85.15	84.63	85.15	84.9767	0.30022	84.5619	84.0965	84.5291	84.3959	0.25977		412	0.006	99.79	100.02	98.63	99.48	0.74505	99.3531	99.5996	98.3168	99.0898	0.6807		412	0.0207	96.18	94.62	95.35	95.3833	0.78053	95.594	94.0746	95.0073	94.8919
414	-0.0004	100.69	100.83	100.09	100.537	0.39311	100.66	100.781	100.076	100.506	0.37668		414	0.0675	85.63	85.09	85.6	85.44	0.30348	85.0315	84.572	85.0076	84.8703	0.25869		413	0.0054	99.76	100.08	98.77	99.5367	0.68296	99.466	99.717	98.4351	99.206	0.67932		413	0.0199	96.19	94.68	95.52	95.4633	0.75659	95.6691	94.1947	95.0968	94.9869
415	-0.0004	100.63	100.87	100.09	100.53	0.3995	100.678	100.798	100.085	100.52	0.3814		415	0.0651	86.1	85.61	86.07	85.9267	0.27465	85.4918	85.0384	85.4764	85.3355	0.25744		414	0.0047	99.78	100.16	98.93	99.6233	0.62979	99.5728	99.8287	98.5484	99.3166	0.67752		414	0.0187	96.24	94.8	95.78	95.6067	0.73548	95.7363	94.3073	95.1797	95.0745
416	-0.0004	100.62	100.87	100.09	100.527	0.39829	100.694	100.815	100.094	100.535	0.38604		416	0.0626	86.57	86.16	86.58	86.4367	0.23965	85.9432	85.4963	85.936	85.7918	0.25594		415	0.0041	99.88	100.23	99.06	99.7233	0.60053	99.6741	99.9349	98.6566	99.4219	0.67545		415	0.0178	96.29	94.92	95.99	95.7333	0.72016	95.7958	94.4124	95.2561	95.1548
417	-0.0004	100.67	100.83	100.1	100.533	0.38371	100.711	100.832	100.103	100.549	0.39059		417	0.06	87.06	86.69	87.1	86.95	0.22605	86.3856	85.9457	86.3864	86.2392	0.25422		416	0.0037	100.08	100.34	99.15	99.8567	0.62565	99.7707	100.036	98.7597	99.5221	0.67344		416	0.0176	96.35	95.06	96.03	95.8133	0.67174	95.8481	94.5104	95.3255	95.228
418	-0.0005	100.76	100.82	100.11	100.563	0.39374	100.728	100.848	100.112	100.563	0.39511		418	0.0576	87.52	87.13	87.58	87.41	0.24434	86.819	86.3861	86.8276	86.6776	0.25242		417	0.0035	100.3	100.46	99.19	99.9833	0.69169	99.8629	100.132	98.8576	99.6175	0.6717		417	0.0181	96.42	95.17	95.92	95.8367	0.62915	95.8934	94.6012	95.3873	95.294
419	-0.0005	100.82	100.82	100.11	100.583	0.40992	100.745	100.864	100.12	100.577	0.39964		419	0.0555	87.93	87.51	88	87.8133	0.26502	87.2433	86.8174	87.2592	87.1066	0.25062		418	0.0033	100.44	100.59	99.24	100.09	0.73993	99.9505	100.223	98.9504	99.7081	0.67025		418	0.0187	96.45	95.24	95.79	95.8267	0.60583	95.9316	94.6849	95.4413	95.3526
420	-0.0006	100.85	100.85	100.13	100.61	0.41569	100.763	100.881	100.129	100.591	0.40417		420	0.0537	88.32	87.85	88.38	88.1833	0.29023	87.6584	87.2393	87.6814	87.5264	0.24887		419	0.0031	100.46	100.69	99.29	100.147	0.75076	100.033	100.31	99.0382	99.7939	0.6689		419	0.019	96.45	95.27	95.72	95.8133	0.59551	95.963	94.7613	95.488	95.4041
421	-0.0007	100.83	100.91	100.15	100.63	0.41761	100.78	100.897	100.138	100.605	0.40862		421	0.0518	88.72	88.21	88.75	88.56	0.30348	88.0645	87.6519	88.0939	87.9368	0.24712		420	0.0027	100.42	100.74	99.38	100.18	0.71106	100.111	100.392	99.1216	99.8749	0.6674		420	0.0187	96.41	95.29	95.78	95.8267	0.56146	95.9878	94.8306	95.5283	95.4489
422	-0.0007	100.78	100.96	100.17	100.637	0.41405	100.797	100.914	100.147	100.619	0.41299		422	0.0501	89.1	88.62	89.11	88.9433	0.28006	88.4614	88.0554	88.4968	88.3379	0.24523		421	0.0021	100.38	100.78	99.52	100.227	0.64384	100.184	100.47	99.2007	99.9514	0.66562		421	0.0179	96.4	95.32	95.97	95.8967	0.54372	96.0061	94.8929	95.5627	95.4872
423	-0.0008	100.75	101	100.18	100.643	0.42028	100.814	100.931	100.156	100.633	0.41725		423	0.0481	89.49	89.08	89.52	89.3633	0.24583	88.8491	88.4498	88.8899	88.7296	0.2432		422	0.0016	100.4	100.82	99.63	100.283	0.60352	100.252	100.543	99.2757	100.023	0.66361		422	0.017	96.39	95.38	96.17	95.98	0.53113	96.0182	94.9486	95.5915	95.5194
424	-0.0007	100.76	100.99	100.17	100.64	0.42297	100.83	100.947	100.166	100.647	0.42141		424	0.046	89.89	89.55	89.95	89.7967	0.21572	89.2272	88.8348	89.2733	89.1118	0.24096		423	0.0012	100.51	100.86	99.72	100.363	0.58398	100.316	100.611	99.3464	100.091	0.66151		423	0.0165	96.4	95.45	96.26	96.0367	0.51287	96.0243	94.9977	95.6147	95.5456
425	-0.0007	100.82	100.98	100.17	100.657	0.42899	100.846	100.963	100.174	100.661	0.42544		425	0.044	90.26	89.97	90.37	90.2	0.20664	89.5955	89.2102	89.6466	89.4841	0.23855		424	0.0011	100.67	100.94	99.74	100.45	0.62952	100.375	100.675	99.4126	100.154	0.65948		424	0.0167	96.42	95.54	96.22	96.06	0.4613	96.0246	95.0402	95.6317	95.5655
426	-0.0007	100.91	100.95	100.16	100.673	0.44501	100.86	100.977	100.182	100.673	0.42917		426	0.0421	90.64	90.32	90.76	90.5733	0.22745	89.9535	89.5754	90.0093	89.846	0.23608		425	0.0012	100.83	101.03	99.74	100.533	0.69429	100.431	100.734	99.4741	100.213	0.65755		425	0.0175	96.44	95.58	96.05	96.0233	0.43062	96.0189	95.0759	95.6422	95.579
427	-0.0008	100.97	100.95	100.18	100.7	0.45044	100.874	100.99	100.189	100.684	0.43262		427	0.0405	90.98	90.61	91.09	90.8933	0.25146	90.3015	89.9303	90.3615	90.1978	0.23354		426	0.0011	100.91	101.11	99.74	100.587	0.74002	100.481	100.788	99.5303	100.266	0.65566		426	0.0184	96.41	95.59	95.86	95.9533	0.41789	96.0066	95.1042	95.6456	95.5854
428	-0.0008	100.97	100.97	100.18	100.707	0.45611	100.886	101.002	100.195	100.694	0.43583		428	0.0392	91.28	90.85	91.38	91.17	0.2816	90.6396	90.2753	90.7034	90.5395	0.23094		427	0.0009	100.9	101.16	99.79	100.617	0.72762	100.526	100.837	99.5816	100.315	0.65372		427	0.0188	96.36	95.56	95.77	95.8967	0.41477	95.9879	95.1252	95.6421	95.5851
429	-0.0009	100.95	101.03	100.21	100.73	0.45211	100.897	101.012	100.201	100.703	0.4388		429	0.0378	91.6	91.14	91.66	91.4667	0.28449	90.9679	90.6104	91.0351	90.8711	0.22829		428	0.0007	100.8	101.16	99.84	100.6	0.68235	100.566	100.881	99.628	100.358	0.65173		428	0.0187	96.27	95.5	95.78	95.85	0.38974	95.9633	95.1394	95.6324	95.5783
430	-0.0009	100.88	101.06	100.21	100.717	0.44792	100.906	101.022	100.206	100.711	0.44153		430	0.0365	91.9	91.47	91.95	91.7733	0.26388	91.2864	90.9354	91.3565	91.1928	0.22563		429	0.0003	100.73	101.17	99.93	100.61	0.62865	100.601	100.92	99.6699	100.397	0.6497		429	0.018	96.2	95.48	95.93	95.87	0.36373	95.933	95.1468	95.6164	95.5654
431	-0.001	100.85	101.08	100.23	100.72	0.43966	100.915	101.03	100.21	100.718	0.44405		431	0.035	92.21	91.86	92.26	92.11	0.21794	91.5951	91.2504	91.6677	91.5044	0.22296		430	0	100.71	101.17	100	100.627	0.58943	100.632	100.955	99.7072	100.431	0.64766		430	0.0175	96.13	95.48	96.06	95.89	0.35679	95.8972	95.1476	95.5945	95.5464
432	-0.0009	100.84	101.09	100.22	100.717	0.44792	100.923	101.037	100.213	100.725	0.44637		432	0.0334	92.51	92.25	92.6	92.4533	0.18175	91.894	91.5553	91.9686	91.806	0.22023		431	-0.0002	100.79	101.18	100.04	100.67	0.5794	100.658	100.985	99.74	100.461	0.6456		431	0.0172	96.11	95.5	96.11	95.9067	0.35218	95.8561	95.1422	95.5668	95.5217
433	-0.0011	100.92	101.08	100.25	100.75	0.44034	100.93	101.044	100.216	100.73	0.44849		433	0.0316	92.84	92.62	92.98	92.8133	0.18148	92.1832	91.8505	92.2593	92.0977	0.21744		432	-0.0002	100.91	101.21	100.05	100.723	0.60211	100.68	101.011	99.7687	100.487	0.64348		432	0.0177	96.09	95.51	96.02	95.8733	0.3166	95.8101	95.1305	95.5338	95.4915
434	-0.0011	101	101.06	100.26	100.773	0.44557	100.935	101.05	100.219	100.735	0.4504		434	0.0302	93.14	92.9	93.28	93.1067	0.19218	92.4629	92.1361	92.5402	92.3797	0.21448		433	-0.0002	101.06	101.29	100.04	100.797	0.66531	100.697	101.033	99.7933	100.508	0.6412		433	0.0184	96.07	95.54	95.85	95.82	0.26627	95.7593	95.113	95.496	95.4561
435	-0.0011	101.07	101.06	100.26	100.797	0.46479	100.94	101.055	100.221	100.738	0.45215		435	0.029	93.4	93.11	93.55	93.3533	0.22368	92.7332	92.4126	92.8115	92.6525	0.21134		434	-0.0001	101.12	101.35	100.03	100.833	0.70515	100.711	101.05	99.814	100.525	0.63876		434	0.0194	96.01	95.5	95.64	95.7167	0.2635	95.704	95.0898	95.4538	95.4158
436	-0.0012	101.09	101.08	100.27	100.813	0.47057	100.943	101.059	100.222	100.742	0.45377		436	0.028	93.64	93.28	93.76	93.56	0.2498	92.9945	92.6803	93.0735	92.9161	0.208		435	-0.0001	101.1	101.38	100.02	100.833	0.71815	100.72	101.064	99.831	100.538	0.63627		435	0.0201	95.94	95.44	95.49	95.6233	0.27538	95.6446	95.0612	95.4073	95.371
437	-0.0012	101.07	101.12	100.27	100.82	0.47697	100.947	101.063	100.223	100.744	0.45528		437	0.0271	93.87	93.47	93.95	93.7633	0.25716	93.2468	92.9391	93.3265	93.1708	0.20458		436	-0.0002	101	101.36	100.05	100.803	0.67678	100.726	101.074	99.8442	100.548	0.63391		436	0.0202	95.84	95.35	95.45	95.5467	0.25891	95.5814	95.0277	95.3563	95.3218
438	-0.0013	101.02	101.17	100.3	100.83	0.46508	100.95	101.066	100.223	100.746	0.45673		438	0.0262	94.1	93.71	94.14	93.9833	0.23756	93.4904	93.1889	93.5704	93.4165	0.20119		437	-0.0004	100.89	101.34	100.1	100.777	0.62772	100.73	101.08	99.8536	100.554	0.63179		437	0.0199	95.72	95.29	95.52	95.51	0.21517	95.5147	94.9893	95.3006	95.2682
439	-0.0013	100.96	101.19	100.3	100.817	0.46199	100.953	101.068	100.223	100.748	0.45813		439	0.0252	94.31	93.99	94.36	94.22	0.20075	93.7251	93.4294	93.8051	93.6532	0.19789		438	-0.0007	100.82	101.31	100.16	100.763	0.57709	100.73	101.083	99.8593	100.557	0.62994		438	0.0194	95.63	95.24	95.63	95.5	0.22517	95.4446	94.9462	95.2402	95.2103
440	-0.0013	100.98	101.22	100.3	100.833	0.47721	100.955	101.07	100.223	100.749	0.45953		440	0.0238	94.55	94.33	94.66	94.5133	0.16803	93.9509	93.6607	94.0306	93.8807	0.19465		439	-0.0008	100.83	101.27	100.17	100.757	0.55365	100.726	101.083	99.8615	100.557	0.62818		439	0.0193	95.55	95.19	95.66	95.4667	0.24583	95.3714	94.8984	95.1756	95.1485
441	-0.0012	101.02	101.22	100.28	100.84	0.49518	100.957	101.072	100.222	100.75	0.46089		441	0.0226	94.81	94.64	94.93	94.7933	0.14572	94.1679	93.8829	94.2469	94.0992	0.19143		440	-0.0008	100.95	101.31	100.19	100.817	0.57178	100.719	101.08	99.8606	100.553	0.62633		440	0.0195	95.54	95.2	95.61	95.45	0.21932	95.2951	94.8461	95.1073	95.0829
442	-0.0013	101.09	101.18	100.29	100.853	0.48993	100.958	101.073	100.221	100.751	0.4622		442	0.0214	95.05	94.89	95.2	95.0467	0.15503	94.3763	94.0965	94.4542	94.309	0.18811		441	-0.0006	101.05	101.33	100.13	100.837	0.6278	100.709	101.073	99.8566	100.546	0.62422		441	0.0203	95.49	95.18	95.43	95.3667	0.16442	95.216	94.7895	95.0364	95.014
443	-0.0014	101.18	101.19	100.32	100.897	0.49943	100.959	101.074	100.22	100.751	0.46347		443	0.0203	95.27	95.07	95.44	95.26	0.1852	94.5763	94.3018	94.6528	94.5103	0.18457		442	-0.0004	101.12	101.35	100.08	100.85	0.67668	100.695	101.063	99.8499	100.536	0.62183		442	0.0215	95.4	95.12	95.18	95.2333	0.14742	95.1342	94.7289	94.9634	94.9422
444	-0.0015	101.25	101.22	100.34	100.937	0.51695	100.959	101.075	100.219	100.751	0.46465		444	0.0195	95.47	95.21	95.61	95.43	0.20298	94.7681	94.4994	94.8433	94.7036	0.18078		443	-0.0003	101.12	101.39	100.06	100.857	0.70302	100.678	101.05	99.8405	100.523	0.61928		443	0.0223	95.32	95.03	94.99	95.1133	0.18009	95.0502	94.6648	94.8882	94.8677
445	-0.0017	101.29	101.31	100.39	100.997	0.52548	100.959	101.076	100.217	100.75	0.46578		445	0.0188	95.67	95.35	95.76	95.5933	0.21548	94.952	94.6894	95.0259	94.8891	0.17684		444	-0.0004	101.04	101.4	100.08	100.84	0.68235	100.659	101.033	99.8283	100.507	0.61681		444	0.0227	95.24	94.94	94.91	95.03	0.18248	94.9642	94.5974	94.8105	94.7907
446	-0.0019	101.27	101.36	100.43	101.02	0.51293	100.959	101.075	100.215	100.75	0.4669		446	0.0183	95.83	95.48	95.88	95.73	0.21794	95.1282	94.8717	95.2007	95.0669	0.17287		445	-0.0006	100.96	101.4	100.15	100.837	0.63406	100.638	101.015	99.8131	100.489	0.6146		445	0.0225	95.16	94.88	94.95	94.9967	0.14572	94.8764	94.5268	94.7297	94.7109
447	-0.0019	101.22	101.41	100.44	101.023	0.51404	100.959	101.075	100.212	100.749	0.46803		447	0.0176	95.97	95.68	96.02	95.89	0.18358	95.2968	95.046	95.3677	95.2368	0.169		446	-0.0008	100.87	101.36	100.19	100.807	0.58757	100.615	100.994	99.7951	100.468	0.61271		446	0.0222	95.05	94.8	95.02	94.9567	0.1365	94.787	94.453	94.6456	94.6285
448	-0.0018	101.2	101.43	100.42	101.017	0.52937	100.959	101.074	100.21	100.748	0.46921		448	0.0169	96.11	95.88	96.17	96.0533	0.15308	95.4577	95.2124	95.527	95.399	0.1653		447	-0.0009	100.84	101.32	100.22	100.793	0.55148	100.589	100.97	99.7743	100.445	0.61104		447	0.0218	94.98	94.75	95.1	94.9433	0.17786	94.6959	94.3763	94.5585	94.5435
449	-0.0017	101.14	101.38	100.39	100.97	0.51643	100.959	101.073	100.207	100.747	0.47039		449	0.0162	96.23	96.09	96.33	96.2167	0.12055	95.611	95.3707	95.6783	95.5533	0.16173		448	-0.0008	100.84	101.28	100.18	100.767	0.55365	100.561	100.945	99.751	100.419	0.6094		448	0.022	94.89	94.69	95.06	94.88	0.1852	94.6033	94.2965	94.469	94.4563
450	-0.0011	101.05	101.23	100.25	100.843	0.52166	100.958	101.073	100.205	100.745	0.47156		450	0.0161	96.24	96.14	96.36	96.2467	0.11015	95.757	95.5213	95.8219	95.7001	0.1582		449	-0.0004	100.87	101.21	100.1	100.727	0.56871	100.531	100.916	99.7256	100.391	0.60759		449	0.0227	94.79	94.6	94.9	94.7633	0.15177	94.5093	94.214	94.378	94.3671
451	0	100.66	100.76	100	100.473	0.41296	100.958	101.072	100.202	100.744	0.47272		451	0.0163	96.23	96.06	96.31	96.2	0.12767	95.8958	95.6647	95.9581	95.8395	0.15458		450	0.0003	100.81	101.1	99.93	100.613	0.60929	100.497	100.886	99.6982	100.36	0.60549		450	0.0241	94.62	94.43	94.61	94.5533	0.10693	94.4142	94.129	94.2863	94.2765
452	0	100.72	100.74	100	100.487	0.42158	100.957	101.072	100.199	100.743	0.4739		452	0.0157	96.36	96.16	96.45	96.3233	0.14844	96.0275	95.8012	96.0871	95.9719	0.1508		451	0.002	100.5	100.79	99.55	100.28	0.64861	100.461	100.853	99.669	100.328	0.60318		451	0.0273	94.16	93.98	93.91	94.0167	0.12897	94.3183	94.042	94.1941	94.1848
453	-0.0002	100.81	100.79	100.03	100.543	0.44467	100.956	101.071	100.196	100.741	0.47511		453	0.0151	96.51	96.25	96.58	96.4467	0.17388	96.1523	95.9313	96.2094	96.0977	0.14687		452	0.0022	100.45	100.78	99.5	100.243	0.66455	100.424	100.818	99.6379	100.293	0.60082		452	0.0283	94.04	93.87	93.7	93.87	0.17	94.2217	93.9532	94.1012	94.092
454	-0.0002	100.8	100.81	100.05	100.553	0.43593	100.955	101.07	100.194	100.739	0.47633		454	0.0149	96.6	96.28	96.63	96.5033	0.19399	96.2706	96.055	96.3251	96.2169	0.14285		453	0.0022	100.37	100.78	99.5	100.217	0.65363	100.385	100.781	99.6048	100.257	0.5986		453	0.0287	93.94	93.76	93.6	93.7667	0.1701	94.1248	93.8628	94.0072	93.9983
455	-0.0003	100.74	100.85	100.08	100.557	0.41645	100.954	101.069	100.191	100.738	0.47759		455	0.0147	96.69	96.33	96.68	96.5667	0.20502	96.3825	96.1722	96.4344	96.3297	0.13885		454	0.0023	100.22	100.7	99.48	100.133	0.6146	100.345	100.743	99.5696	100.219	0.59661		454	0.0288	93.81	93.63	93.58	93.6733	0.12097	94.0277	93.7708	93.9118	93.9034
456	-0.0003	100.68	100.86	100.07	100.537	0.41405	100.954	101.069	100.188	100.737	0.47893		456	0.0145	96.76	96.43	96.72	96.6367	0.18009	96.4881	96.283	96.5375	96.4362	0.13497		455	0.0022	100.11	100.63	99.5	100.08	0.5656	100.303	100.703	99.5326	100.18	0.59482		455	0.0286	93.68	93.52	93.63	93.61	0.08185	93.9303	93.6774	93.8148	93.8075
457	-0.0004	100.69	100.92	100.09	100.567	0.42852	100.954	101.068	100.185	100.735	0.48033		457	0.014	96.84	96.6	96.83	96.7567	0.13577	96.5876	96.3873	96.6343	96.5364	0.13124		456	0.0022	100.03	100.56	99.49	100.027	0.53501	100.26	100.661	99.4937	100.138	0.59315		456	0.0284	93.59	93.44	93.66	93.5633	0.1124	93.8328	93.5825	93.7167	93.7107
458	-0.0003	100.64	100.91	100.08	100.543	0.42336	100.954	101.067	100.182	100.734	0.48177		458	0.0135	96.92	96.76	96.94	96.8733	0.09866	96.6811	96.4853	96.725	96.6305	0.12762		457	0.0022	100.05	100.55	99.5	100.033	0.5252	100.216	100.618	99.4532	100.096	0.59147		457	0.0282	93.54	93.4	93.7	93.5467	0.15011	93.7351	93.4862	93.6181	93.6132
459	-0.0002	100.67	100.89	100.06	100.54	0.43	100.954	101.067	100.179	100.733	0.48326		459	0.0129	97.03	96.93	97.08	97.0133	0.07638	96.7687	96.5773	96.8096	96.7185	0.12402		458	0.0025	100.07	100.49	99.42	99.9933	0.5391	100.169	100.573	99.4114	100.051	0.5897		458	0.0289	93.45	93.31	93.57	93.4433	0.13013	93.6376	93.3889	93.5194	93.5153
460	-0.0004	100.81	100.93	100.09	100.61	0.45431	100.954	101.067	100.177	100.733	0.48479		460	0.0121	97.17	97.09	97.25	97.17	0.08	96.8505	96.6635	96.8884	96.8008	0.12039		459	0.0029	100.11	100.46	99.33	99.9667	0.57848	100.121	100.527	99.3683	100.005	0.58778		459	0.0299	93.37	93.23	93.35	93.3167	0.07572	93.5403	93.2907	93.4208	93.4173
461	-0.0004	100.92	100.95	100.1	100.657	0.48232	100.955	101.068	100.174	100.732	0.48636		461	0.0116	97.29	97.16	97.35	97.2667	0.09713	96.9268	96.7443	96.9617	96.8776	0.11675		460	0.0031	100.19	100.5	99.29	99.9933	0.62852	100.072	100.479	99.3239	99.9583	0.5858		460	0.0308	93.34	93.17	93.15	93.22	0.1044	93.4435	93.1919	93.3227	93.3194
462	-0.0005	100.96	100.95	100.11	100.673	0.48789	100.956	101.068	100.172	100.732	0.488		462	0.0114	97.35	97.16	97.41	97.3067	0.13051	96.9978	96.8197	97.0296	96.949	0.11309		461	0.0033	100.18	100.5	99.24	99.9733	0.65493	100.022	100.43	99.2785	99.91	0.5838		461	0.0317	93.27	93.09	92.96	93.1067	0.15567	93.3473	93.0927	93.2248	93.2216
463	-0.0006	101	100.99	100.14	100.71	0.49366	100.957	101.069	100.17	100.732	0.48972		463	0.0113	97.42	97.16	97.44	97.34	0.1562	97.0635	96.8899	97.0922	97.0152	0.10943		462	0.0035	100.07	100.45	99.19	99.9033	0.64632	99.9706	100.38	99.2319	99.8608	0.58187		462	0.0324	93.16	92.95	92.81	92.9733	0.17616	93.2519	92.9932	93.1273	93.1241
464	-0.0006	100.98	101.03	100.14	100.717	0.50003	100.958	101.071	100.169	100.733	0.49152		464	0.0113	97.44	97.16	97.43	97.3433	0.15885	97.124	96.9551	97.1498	97.0763	0.10578		463	0.0036	99.95	100.41	99.18	99.8467	0.62148	99.9186	100.329	99.1842	99.8106	0.58		463	0.0325	93.05	92.83	92.79	92.89	0.14	93.1574	92.8935	93.0299	93.0269
465	-0.0007	100.94	101.08	100.15	100.723	0.50143	100.96	101.073	100.168	100.734	0.49339		465	0.0113	97.46	97.21	97.43	97.3667	0.1365	97.1797	97.0152	97.2024	97.1325	0.10214		464	0.0036	99.81	100.32	99.18	99.77	0.57105	99.8659	100.277	99.1355	99.7595	0.57818		464	0.0324	92.95	92.73	92.81	92.83	0.11136	93.0638	92.7937	92.933	92.9302
466	-0.0007	100.88	101.09	100.15	100.707	0.49339	100.963	101.075	100.166	100.735	0.49531		466	0.0112	97.5	97.29	97.46	97.4167	0.1115	97.2306	97.0707	97.2503	97.1839	0.09852		465	0.0036	99.71	100.25	99.17	99.71	0.54	99.8122	100.224	99.0859	99.7074	0.57634		465	0.0321	92.86	92.63	92.87	92.7867	0.13577	92.9711	92.6939	92.8367	92.8339
467	-0.0007	100.88	101.11	100.15	100.713	0.50123	100.966	101.078	100.166	100.736	0.49731		467	0.0108	97.55	97.42	97.54	97.5033	0.07234	97.277	97.1215	97.2936	97.2307	0.09492		466	0.0037	99.68	100.17	99.14	99.6633	0.5152	99.7577	100.17	99.0355	99.6545	0.57445		466	0.0321	92.77	92.54	92.87	92.7267	0.16921	92.8795	92.5942	92.7411	92.7383
468	-0.0007	100.91	101.12	100.17	100.733	0.49903	100.969	101.081	100.165	100.738	0.49943		468	0.0104	97.62	97.57	97.64	97.61	0.03606	97.3189	97.168	97.3325	97.2732	0.09132		467	0.0039	99.69	100.13	99.11	99.6433	0.5116	99.7026	100.116	98.9843	99.6009	0.57258		467	0.0324	92.71	92.49	92.82	92.6733	0.16803	92.789	92.4948	92.6463	92.6434
469	-0.0006	100.93	101.08	100.15	100.72	0.4993	100.973	101.084	100.165	100.741	0.50163		469	0.0101	97.64	97.64	97.71	97.6633	0.04041	97.3566	97.2103	97.3674	97.3114	0.08776		468	0.0042	99.76	100.11	99.04	99.6367	0.54556	99.647	100.061	98.9324	99.5467	0.57077		468	0.0331	92.67	92.43	92.66	92.5867	0.13577	92.6999	92.3957	92.5523	92.5493
470	-0.0006	100.99	101.05	100.15	100.73	0.50319	100.978	101.088	100.166	100.744	0.50394		470	0.0098	97.7	97.66	97.77	97.71	0.05568	97.3902	97.2483	97.3983	97.3456	0.08432		469	0.0047	99.76	100.07	98.93	99.5867	0.58943	99.5911	100.005	98.8796	99.4918	0.56908		469	0.0342	92.57	92.32	92.42	92.4367	0.12583	92.612	92.2973	92.459	92.4561
471	-0.0007	101.07	101.07	100.17	100.77	0.51962	100.983	101.093	100.166	100.748	0.50634		471	0.0096	97.76	97.67	97.81	97.7467	0.07095	97.4199	97.2823	97.4252	97.3758	0.08105		470	0.0051	99.73	100.03	98.83	99.53	0.6245	99.5348	99.9485	98.8263	99.4365	0.5675		470	0.0353	92.48	92.19	92.19	92.2867	0.16743	92.5256	92.1994	92.3665	92.3638
472	-0.0007	101.1	101.08	100.17	100.783	0.53126	100.99	101.098	100.168	100.752	0.50888		472	0.0097	97.76	97.6	97.79	97.7167	0.10214	97.446	97.3123	97.4485	97.4022	0.07793		471	0.0053	99.67	100.01	98.78	99.4867	0.63516	99.4781	99.8918	98.7725	99.3808	0.56594		471	0.0361	92.39	92.09	92.02	92.1667	0.19655	92.4407	92.1022	92.2751	92.2727
473	-0.0007	101.1	101.1	100.17	100.79	0.53694	100.997	101.105	100.17	100.757	0.51156		473	0.0099	97.74	97.55	97.75	97.68	0.11269	97.4684	97.3385	97.468	97.425	0.07493		472	0.0056	99.53	99.94	98.73	99.4	0.61539	99.421	99.8349	98.7186	99.3249	0.56433		472	0.0366	92.28	91.96	91.92	92.0533	0.19732	92.3576	92.006	92.1853	92.183
474	-0.0008	101.07	101.14	100.19	100.8	0.52943	101.004	101.112	100.172	100.763	0.51436		474	0.0101	97.73	97.51	97.7	97.6467	0.1193	97.4874	97.3612	97.4842	97.4443	0.07192		473	0.0057	99.39	99.86	98.69	99.3133	0.58876	99.3637	99.7778	98.6648	99.2687	0.56257		473	0.0366	92.18	91.83	91.91	91.9733	0.18339	92.2762	91.9108	92.0976	92.0949
475	-0.0008	101.02	101.17	100.2	100.797	0.52214	101.013	101.121	100.176	100.77	0.51732		475	0.0102	97.73	97.52	97.67	97.64	0.10817	97.5031	97.381	97.4971	97.4604	0.06884		474	0.0058	99.26	99.77	98.67	99.2333	0.55048	99.3062	99.7206	98.6111	99.2126	0.56066		474	0.0365	92.08	91.74	91.95	91.9233	0.17156	92.1969	91.817	92.0122	92.0087
476	-0.0008	100.98	101.2	100.19	100.79	0.53113	101.022	101.13	100.18	100.778	0.52042		476	0.0102	97.73	97.58	97.67	97.66	0.0755	97.5156	97.3979	97.507	97.4735	0.06563		475	0.0059	99.17	99.69	98.66	99.1733	0.51501	99.2488	99.6634	98.5575	99.1566	0.55868		475	0.0362	92.01	91.66	92	91.89	0.19925	92.1196	91.7246	91.9293	91.9245
477	-0.0008	100.96	101.2	100.18	100.78	0.53329	101.032	101.141	100.184	100.786	0.52366		477	0.0101	97.72	97.65	97.7	97.69	0.03606	97.5248	97.4118	97.5138	97.4835	0.06233		476	0.006	99.13	99.62	98.63	99.1267	0.49501	99.1919	99.6061	98.504	99.1007	0.55669		476	0.0362	91.96	91.59	92	91.85	0.22605	92.0445	91.6338	91.8484	91.8423
478	-0.0008	100.98	101.18	100.19	100.783	0.52348	101.042	101.15	100.189	100.794	0.52682		478	0.0099	97.73	97.73	97.74	97.7333	0.00577	97.5305	97.4222	97.5172	97.49	0.05907		477	0.0063	99.14	99.56	98.56	99.0867	0.50213	99.1353	99.5487	98.4502	99.0447	0.55484		477	0.0366	91.9	91.53	91.92	91.7833	0.21962	91.9714	91.5444	91.7691	91.7616
479	-0.0008	101	101.15	100.19	100.78	0.51643	101.052	101.159	100.192	100.801	0.52991		479	0.0097	97.75	97.77	97.79	97.77	0.02	97.5327	97.429	97.5173	97.493	0.05593		478	0.0067	99.16	99.53	98.47	99.0533	0.53799	99.0783	99.4906	98.3953	98.9881	0.55317		478	0.0373	91.84	91.45	91.77	91.6867	0.20793	91.8995	91.4556	91.6899	91.6817
480	-0.0009	101.09	101.14	100.2	100.81	0.52887	101.061	101.168	100.196	100.809	0.53294		480	0.0096	97.79	97.78	97.81	97.7933	0.01528	97.5315	97.4321	97.514	97.4925	0.05303		479	0.0072	99.16	99.48	98.36	99	0.57689	99.0208	99.4318	98.3395	98.9307	0.55172		479	0.0383	91.76	91.35	91.55	91.5533	0.20502	91.8286	91.3673	91.6107	91.6022
481	-0.0009	101.16	101.15	100.2	100.837	0.55139	101.071	101.176	100.2	100.816	0.5359		481	0.0096	97.8	97.73	97.81	97.78	0.04359	97.5269	97.4314	97.5073	97.4885	0.05047		480	0.0075	99.14	99.45	98.28	98.9567	0.60616	98.9626	99.3724	98.2828	98.8726	0.55037		480	0.0393	91.69	91.24	91.34	91.4233	0.23629	91.7589	91.2796	91.5316	91.5234
482	-0.001	101.19	101.17	100.22	100.86	0.55435	101.08	101.184	100.204	100.823	0.53872		482	0.0098	97.77	97.65	97.77	97.73	0.06928	97.5191	97.4267	97.4972	97.481	0.04829		481	0.0079	99.05	99.39	98.21	98.8833	0.6074	98.9034	99.3123	98.2254	98.8137	0.54899		481	0.0401	91.61	91.14	91.18	91.31	0.26058	91.6901	91.1923	91.4532	91.4452
483	-0.001	101.21	101.2	100.24	100.883	0.55717	101.089	101.192	100.207	100.829	0.54138		483	0.0099	97.75	97.59	97.74	97.6933	0.08963	97.5081	97.4183	97.4835	97.47	0.0464		482	0.0081	98.92	99.33	98.15	98.8	0.59908	98.843	99.2514	98.1674	98.754	0.54745		482	0.0404	91.52	91.02	91.11	91.2167	0.26652	91.6223	91.1056	91.3759	91.3679
484	-0.001	101.16	101.23	100.23	100.873	0.55824	101.097	101.2	100.211	100.836	0.54387		484	0.0105	97.66	97.49	97.62	97.59	0.08888	97.4939	97.4066	97.4664	97.4556	0.04464		483	0.0081	98.82	99.27	98.15	98.7467	0.56359	98.7814	99.1896	98.1091	98.6934	0.54562		483	0.0404	91.47	90.94	91.11	91.1733	0.27062	91.5556	91.0195	91.3003	91.2918
485	-0.001	101.12	101.27	100.23	100.873	0.56217	101.104	101.207	100.214	100.842	0.54618		485	0.0108	97.64	97.47	97.55	97.5533	0.08505	97.4764	97.3918	97.4462	97.4381	0.0429		484	0.0083	98.64	99.16	98.1	98.6333	0.53003	98.7189	99.1271	98.0504	98.6321	0.54354		484	0.0404	91.37	90.82	91.12	91.1033	0.27538	91.4901	90.9344	91.2266	91.217
486	-0.0011	101.08	101.29	100.24	100.87	0.55561	101.11	101.214	100.217	100.847	0.54831		486	0.0109	97.62	97.48	97.52	97.54	0.07211	97.456	97.3744	97.4231	97.4178	0.04108		485	0.0085	98.56	99.07	98.07	98.5667	0.50003	98.6558	99.0638	97.9914	98.5703	0.54129		485	0.0401	91.31	90.75	91.19	91.0833	0.29484	91.4258	90.8502	91.1547	91.1436
487	-0.001	101.07	101.3	100.23	100.867	0.56323	101.116	101.221	100.22	100.852	0.55033		487	0.0109	97.58	97.52	97.51	97.5367	0.03786	97.433	97.3546	97.3975	97.395	0.03923		486	0.0086	98.51	99	98.03	98.5133	0.48501	98.5924	98.9998	97.9317	98.508	0.53905		486	0.04	91.26	90.69	91.2	91.05	0.31321	91.3629	90.7671	91.0842	91.0714
488	-0.001	101.07	101.29	100.23	100.863	0.5594	101.122	101.227	100.222	100.857	0.55231		488	0.0111	97.55	97.55	97.49	97.53	0.03464	97.4074	97.3325	97.3697	97.3699	0.03746		487	0.009	98.51	98.93	97.96	98.4667	0.48645	98.529	98.9355	97.8714	98.4453	0.53697		487	0.0402	91.22	90.64	91.15	91.0033	0.3166	91.3014	90.6852	91.0146	91.0004
489	-0.001	101.11	101.27	100.23	100.87	0.56	101.128	101.233	100.225	100.862	0.55424		489	0.0109	97.51	97.59	97.53	97.5433	0.04163	97.3795	97.3079	97.3395	97.3423	0.03587		488	0.0094	98.52	98.88	97.87	98.4233	0.51189	98.4659	98.8709	97.8104	98.3824	0.53515		488	0.0409	91.18	90.57	91.02	90.9233	0.31628	91.2414	90.6044	90.9455	90.9304
490	-0.001	101.15	101.25	100.22	100.873	0.56801	101.134	101.238	100.227	100.866	0.55611		490	0.0109	97.53	97.57	97.52	97.54	0.02646	97.3492	97.2806	97.3071	97.3123	0.03461		489	0.0098	98.51	98.84	97.77	98.3733	0.54794	98.4026	98.806	97.7486	98.3191	0.53361		489	0.0417	91.13	90.5	90.84	90.8233	0.31533	91.1827	90.5247	90.8765	90.8613
491	-0.001	101.22	101.24	100.24	100.9	0.57166	101.14	101.243	100.229	100.871	0.55794		491	0.011	97.52	97.51	97.5	97.51	0.01	97.3165	97.2503	97.2723	97.2797	0.03372		490	0.0102	98.47	98.78	97.68	98.31	0.56719	98.3391	98.7409	97.6863	98.2554	0.53227		490	0.0427	91.07	90.39	90.64	90.7	0.34395	91.1254	90.446	90.808	90.7931
492	-0.001	101.24	101.21	100.23	100.893	0.57466	101.146	101.248	100.231	100.875	0.55972		492	0.0113	97.46	97.39	97.43	97.4267	0.03512	97.2815	97.2172	97.235	97.2446	0.03321		491	0.0106	98.41	98.72	97.59	98.24	0.58387	98.275	98.6755	97.6235	98.1913	0.53094		491	0.0434	90.99	90.31	90.48	90.5933	0.35388	91.0693	90.3682	90.7401	90.7259
493	-0.001	101.24	101.22	100.23	100.897	0.57744	101.151	101.253	100.234	100.879	0.56142		493	0.0117	97.39	97.28	97.34	97.3367	0.05508	97.2443	97.1813	97.1951	97.2069	0.03309		492	0.011	98.29	98.65	97.5	98.1467	0.58825	98.21	98.6096	97.5605	98.1267	0.52948		492	0.044	90.9	90.18	90.36	90.48	0.3747	91.0145	90.2914	90.6736	90.6598
494	-0.001	101.22	101.22	100.24	100.893	0.5658	101.156	101.257	100.235	100.883	0.56304		494	0.0121	97.31	97.18	97.26	97.25	0.06557	97.2048	97.1429	97.1529	97.1668	0.03321		493	0.0112	98.14	98.57	97.46	98.0567	0.55967	98.1443	98.5433	97.4974	98.0617	0.52779		493	0.0443	90.84	90.07	90.31	90.4067	0.394	90.9608	90.2155	90.6089	90.5951
495	-0.001	101.17	101.26	100.24	100.89	0.56471	101.161	101.262	100.237	100.886	0.56457		495	0.0126	97.26	97.1	97.15	97.17	0.08185	97.1631	97.1024	97.1085	97.1247	0.03343		494	0.0114	98.01	98.48	97.41	97.9667	0.53631	98.0779	98.4765	97.4344	97.9963	0.52582		494	0.0441	90.76	89.99	90.34	90.3633	0.38553	90.9085	90.1409	90.5463	90.5319
496	-0.0011	101.13	101.29	100.26	100.893	0.55429	101.165	101.266	100.239	100.89	0.56601		496	0.0128	97.23	97.07	97.1	97.1333	0.08505	97.1195	97.0602	97.0623	97.0807	0.03363		495	0.0115	97.88	98.4	97.38	97.8867	0.51003	98.0113	98.4093	97.3714	97.9306	0.52363		495	0.0439	90.69	89.92	90.39	90.3333	0.38812	90.8577	90.0677	90.4857	90.4704
497	-0.0011	101.09	101.3	100.25	100.88	0.55561	101.168	101.27	100.24	100.893	0.56738		497	0.013	97.16	97.07	97.04	97.09	0.06245	97.0739	97.0165	97.0143	97.0349	0.0338		496	0.0116	97.82	98.31	97.36	97.83	0.47508	97.9447	98.3418	97.3083	97.865	0.52135		496	0.0436	90.67	89.87	90.45	90.33	0.41328	90.8083	89.9959	90.427	90.4104
498	-0.001	101.09	101.33	100.23	100.883	0.57839	101.172	101.274	100.242	100.896	0.5687		498	0.0131	97.1	97.09	97.03	97.0733	0.03786	97.0267	96.9714	96.965	96.9877	0.03398		497	0.0119	97.78	98.23	97.29	97.7667	0.47014	97.8784	98.2742	97.2451	97.7993	0.51913		497	0.0435	90.63	89.81	90.46	90.3	0.43278	90.7605	89.9256	90.3697	90.3519
499	-0.0011	101.11	101.32	100.25	100.893	0.56695	101.175	101.277	100.243	100.898	0.57001		499	0.0131	97.06	97.11	97.02	97.0633	0.04509	96.978	96.9246	96.9142	96.9389	0.03423		498	0.0122	97.79	98.18	97.24	97.7367	0.47226	97.8125	98.2067	97.1816	97.7336	0.51707		498	0.0438	90.62	89.78	90.41	90.27	0.43715	90.7143	89.8567	90.3134	90.2948
500	-0.0011	101.15	101.3	100.25	100.9	0.56789	101.179	101.281	100.244	100.901	0.57133		500	0.0132	97.03	97.11	97	97.0467	0.05686	96.9276	96.8762	96.8619	96.8886	0.03456		499	0.0126	97.79	98.13	97.15	97.69	0.49759	97.7469	98.1392	97.1179	97.668	0.51519		499	0.0443	90.61	89.74	90.31	90.22	0.44193	90.6696	89.7893	90.2578	90.2389
501	-0.0011	101.22	101.31	100.25	100.927	0.58774	101.182	101.284	100.245	100.904	0.57265		501	0.0133	97.01	97.06	96.98	97.0167	0.04041	96.8757	96.8259	96.8082	96.8366	0.03502		500	0.013	97.78	98.09	97.05	97.64	0.53395	97.6814	98.0717	97.054	97.6024	0.51346		500	0.045	90.57	89.68	90.15	90.1333	0.44523	90.6263	89.7231	90.2029	90.1841
502	-0.0011	101.24	101.24	100.25	100.91	0.57158	101.186	101.287	100.246	100.906	0.57394		502	0.0136	96.97	96.97	96.92	96.9533	0.02887	96.8222	96.7737	96.7528	96.7829	0.03562		501	0.0134	97.76	98.04	96.97	97.59	0.55489	97.6158	98.0042	96.9898	97.5366	0.51182		501	0.0458	90.54	89.62	89.99	90.05	0.46293	90.5844	89.6582	90.1489	90.1305
503	-0.0011	101.3	101.27	100.26	100.943	0.59197	101.189	101.289	100.247	100.909	0.5752		503	0.0139	96.9	96.86	96.86	96.8733	0.02309	96.7671	96.7195	96.6957	96.7275	0.03635		502	0.0138	97.66	97.97	96.86	97.4967	0.57274	97.55	97.9367	96.9256	97.4707	0.51016		502	0.0466	90.46	89.51	89.83	89.9333	0.48336	90.5437	89.5946	90.0961	90.0781
504	-0.0011	101.29	101.28	100.26	100.943	0.59181	101.193	101.292	100.248	100.911	0.57642		504	0.0143	96.8	96.73	96.76	96.7633	0.03512	96.7106	96.6637	96.6371	96.6705	0.03719		503	0.0141	97.55	97.91	96.81	97.4233	0.56083	97.4838	97.869	96.8615	97.4048	0.50838		503	0.0469	90.42	89.43	89.76	89.87	0.50408	90.5043	89.5322	90.0448	90.0271
505	-0.0012	101.27	101.29	100.27	100.943	0.58321	101.196	101.295	100.249	100.913	0.57757		505	0.0148	96.72	96.61	96.65	96.66	0.05568	96.6526	96.6063	96.5771	96.612	0.03809		504	0.0143	97.41	97.84	96.76	97.3367	0.54372	97.4173	97.8013	96.7976	97.3387	0.50644		504	0.047	90.35	89.34	89.73	89.8067	0.50935	90.4663	89.4711	89.9952	89.9776
506	-0.0012	101.23	101.32	100.27	100.94	0.58198	101.198	101.297	100.249	100.915	0.57863		506	0.0153	96.67	96.52	96.55	96.58	0.07937	96.5934	96.5476	96.5158	96.5522	0.039		505	0.0145	97.28	97.73	96.72	97.2433	0.506	97.3507	97.7335	96.7338	97.2727	0.50439		505	0.0469	90.3	89.26	89.76	89.7733	0.52013	90.4297	89.4115	89.9475	89.9296
507	-0.0012	101.2	101.35	100.27	100.94	0.58506	101.2	101.3	100.25	100.917	0.57962		507	0.0157	96.61	96.46	96.46	96.51	0.0866	96.5329	96.4878	96.4533	96.4914	0.03992		506	0.0146	97.17	97.65	96.7	97.1733	0.47501	97.2842	97.6657	96.6702	97.2067	0.50226		506	0.0466	90.26	89.21	89.83	89.7667	0.52786	90.3944	89.3534	89.9014	89.883
508	-0.0012	101.16	101.36	100.27	100.93	0.58026	101.203	101.302	100.25	100.918	0.58059		508	0.016	96.53	96.44	96.39	96.4533	0.07095	96.4715	96.4271	96.3899	96.4295	0.04082		507	0.0148	97.1	97.57	96.65	97.1067	0.46004	97.218	97.5981	96.6068	97.141	0.50012		507	0.0463	90.24	89.17	89.89	89.7667	0.54556	90.3606	89.2967	89.8569	89.8381
509	-0.0012	101.15	101.36	100.27	100.927	0.5783	101.205	101.304	100.251	100.92	0.58155		509	0.0161	96.45	96.44	96.35	96.4133	0.05508	96.409	96.3654	96.3256	96.3667	0.04169		508	0.015	97.05	97.49	96.61	97.05	0.44	97.1521	97.5307	96.5435	97.0754	0.49802		508	0.0462	90.24	89.15	89.92	89.77	0.56027	90.3282	89.2417	89.8138	89.7946
510	-0.0011	101.15	101.36	100.26	100.923	0.58398	101.207	101.306	100.251	100.922	0.58251		510	0.0163	96.38	96.42	96.32	96.3733	0.05033	96.3457	96.3028	96.2606	96.303	0.04253		509	0.0153	97.05	97.44	96.54	97.01	0.45133	97.0866	97.4636	96.4805	97.0102	0.49598		509	0.0462	90.23	89.13	89.9	89.7533	0.56448	90.2973	89.1882	89.7721	89.7525
511	-0.001	101.16	101.32	100.24	100.907	0.58287	101.209	101.308	100.252	100.923	0.58349		511	0.0165	96.32	96.4	96.26	96.3267	0.07024	96.2815	96.2393	96.1947	96.2385	0.04335		510	0.0157	97.04	97.38	96.45	96.9567	0.47057	97.0216	97.3968	96.4177	96.9454	0.49398		510	0.0466	90.22	89.1	89.82	89.7133	0.56757	90.268	89.1363	89.7317	89.712
512	-0.0011	101.21	101.31	100.25	100.923	0.58526	101.212	101.311	100.253	100.925	0.58451		512	0.0167	96.3	96.35	96.24	96.2967	0.05508	96.2164	96.1748	96.128	96.1731	0.0442		511	0.0162	97.03	97.32	96.33	96.8933	0.50895	96.9569	97.3303	96.3551	96.8808	0.492		511	0.0474	90.19	89.04	89.67	89.6333	0.57588	90.2401	89.0861	89.6928	89.673
513	-0.0011	101.26	101.3	100.25	100.937	0.59501	101.214	101.313	100.253	100.927	0.58557		513	0.0169	96.24	96.26	96.18	96.2267	0.04163	96.1506	96.1094	96.0605	96.1068	0.04507		512	0.0166	96.99	97.28	96.25	96.84	0.53113	96.8924	97.2641	96.293	96.8165	0.49002		512	0.048	90.17	88.98	89.53	89.56	0.59557	90.2138	89.0374	89.6552	89.6355
514	-0.001	101.28	101.26	100.24	100.927	0.59475	101.217	101.316	100.254	100.929	0.58669		514	0.0174	96.15	96.13	96.08	96.12	0.03606	96.084	96.0433	95.9924	96.0399	0.04592		513	0.0171	96.92	97.22	96.15	96.7633	0.55194	96.8283	97.1983	96.2311	96.7526	0.48801		513	0.0487	90.13	88.92	89.39	89.48	0.61	90.1889	88.9903	89.6193	89.5995
515	-0.0012	101.3	101.28	100.27	100.95	0.58898	101.22	101.319	100.255	100.932	0.58793		515	0.0177	96.07	96.01	96.01	96.03	0.03464	96.0169	95.9766	95.9236	95.9724	0.04677		514	0.0174	96.82	97.14	96.06	96.6733	0.55474	96.7647	97.1329	96.1697	96.6891	0.486		514	0.0492	90.08	88.83	89.28	89.3967	0.63311	90.1655	88.9448	89.5849	89.5651
516	-0.0011	101.28	101.27	100.25	100.933	0.59181	101.224	101.323	100.257	100.935	0.58936		516	0.0182	95.97	95.87	95.89	95.91	0.05292	95.9494	95.9097	95.8547	95.9046	0.04756		515	0.0176	96.7	97.07	96.02	96.5967	0.53257	96.7017	97.0681	96.1089	96.6262	0.48401		515	0.0494	90.04	88.77	89.26	89.3567	0.64049	90.1439	88.9012	89.5521	89.5324
517	-0.0011	101.25	101.29	100.25	100.93	0.58924	101.229	101.328	100.258	100.938	0.59093		517	0.0187	95.92	95.78	95.79	95.83	0.0781	95.8816	95.8424	95.7854	95.8365	0.04833		516	0.0179	96.56	96.97	95.97	96.5	0.50269	96.6396	97.0041	96.0489	96.5642	0.48206		516	0.0494	89.98	88.69	89.25	89.3067	0.64686	90.1243	88.8597	89.5212	89.5017
518	-0.0011	101.21	101.3	100.25	100.92	0.58198	101.233	101.332	100.26	100.942	0.59245		518	0.0192	95.84	95.67	95.68	95.73	0.09539	95.8131	95.7744	95.7155	95.7677	0.0491		517	0.0179	96.46	96.9	95.95	96.4367	0.47543	96.5784	96.9408	95.9895	96.5029	0.48014		517	0.049	89.97	88.65	89.32	89.3133	0.66003	90.1063	88.82	89.4917	89.4727
519	-0.0011	101.16	101.33	100.24	100.91	0.58643	101.237	101.335	100.261	100.945	0.59376		519	0.0196	95.75	95.63	95.59	95.6567	0.08327	95.7437	95.7052	95.6447	95.6978	0.04987		518	0.0182	96.36	96.8	95.91	96.3567	0.44501	96.5174	96.8777	95.9301	96.4417	0.47827		518	0.0487	89.93	88.61	89.38	89.3067	0.66305	90.0895	88.7815	89.4631	89.4447
520	-0.0011	101.14	101.35	100.24	100.91	0.58966	101.24	101.338	100.262	100.947	0.59482		520	0.0199	95.66	95.61	95.52	95.5967	0.07095	95.6733	95.6347	95.5729	95.627	0.05063		519	0.0183	96.3	96.72	95.88	96.3	0.42	96.4562	96.8144	95.8707	96.3804	0.47639		519	0.0484	89.93	88.6	89.46	89.33	0.67446	90.0733	88.7439	89.4351	89.4174
521	-0.0011	101.14	101.35	100.25	100.913	0.58398	101.242	101.34	100.263	100.948	0.59559		521	0.0201	95.59	95.59	95.49	95.5567	0.05774	95.6018	95.5631	95.5001	95.555	0.05136		520	0.0185	96.27	96.66	95.83	96.2533	0.41525	96.3947	96.7509	95.8111	96.3189	0.47447		520	0.0482	89.94	88.59	89.49	89.34	0.68739	90.0577	88.707	89.4077	89.3908
522	-0.001	101.15	101.35	100.24	100.913	0.59164	101.243	101.341	100.263	100.949	0.59605		522	0.0203	95.52	95.58	95.44	95.5133	0.07024	95.5294	95.4902	95.4262	95.4819	0.05212		521	0.0188	96.27	96.61	95.77	96.2167	0.42253	96.3328	96.6872	95.7514	96.2571	0.4725		521	0.0483	89.96	88.58	89.48	89.34	0.70057	90.0426	88.6709	89.3811	89.3649
523	-0.0011	101.2	101.34	100.25	100.93	0.59304	101.243	101.341	100.263	100.949	0.59615		523	0.0205	95.48	95.54	95.4	95.4733	0.07024	95.4561	95.4161	95.3512	95.4078	0.05293		522	0.0191	96.27	96.57	95.69	96.1767	0.44736	96.2703	96.6233	95.6916	96.1951	0.4704		522	0.0486	89.96	88.57	89.41	89.3133	0.70002	90.028	88.6355	89.3555	89.3396
524	-0.001	101.23	101.32	100.24	100.93	0.59925	101.242	101.34	100.262	100.948	0.59586		524	0.0207	95.43	95.47	95.35	95.4167	0.0611	95.3818	95.3411	95.2752	95.3327	0.05379		523	0.0195	96.25	96.54	95.61	96.1333	0.47585	96.2075	96.559	95.6316	96.1327	0.4682		523	0.0491	89.96	88.55	89.31	89.2733	0.70571	90.0138	88.6008	89.3307	89.3151
525	-0.0011	101.28	101.32	100.25	100.95	0.60655	101.24	101.338	100.261	100.946	0.59523		525	0.021	95.36	95.38	95.29	95.3433	0.04726	95.3066	95.2652	95.1983	95.2567	0.05462		524	0.0199	96.21	96.48	95.51	96.0667	0.50063	96.1441	96.4944	95.5715	96.07	0.4659		524	0.0498	89.95	88.51	89.17	89.21	0.72083	90	88.5667	89.3068	89.2912
526	-0.0011	101.3	101.3	100.24	100.947	0.61199	101.236	101.335	100.26	100.943	0.5942		526	0.0214	95.26	95.24	95.19	95.23	0.03606	95.2304	95.1884	95.1206	95.1798	0.0554		525	0.0203	96.15	96.43	95.44	96.0067	0.51033	96.0806	96.4295	95.5112	96.0071	0.46355		525	0.0503	89.93	88.46	89.07	89.1533	0.73853	89.9866	88.5334	89.2836	89.2678
527	-0.0011	101.32	101.31	100.26	100.963	0.60913	101.231	101.33	100.258	100.94	0.5928		527	0.0219	95.17	95.12	95.08	95.1233	0.04509	95.1533	95.1109	95.0421	95.1021	0.0561		526	0.0207	96.05	96.35	95.35	95.9167	0.51316	96.0168	96.3643	95.4504	95.9438	0.46126		526	0.0507	89.9	88.4	88.99	89.0967	0.75567	89.9736	88.5007	89.2607	89.245
528	-0.0011	101.31	101.31	100.26	100.96	0.60622	101.225	101.325	100.255	100.935	0.59106		528	0.0224	95.09	94.99	94.98	95.02	0.06083	95.0754	95.0326	94.963	95.0237	0.05674		527	0.0209	95.94	96.29	95.3	95.8433	0.50203	95.9528	96.2987	95.3892	95.8803	0.45907		527	0.0508	89.88	88.34	88.97	89.0633	0.77423	89.9609	88.4686	89.2378	89.2224
529	-0.0011	101.28	101.32	100.26	100.953	0.60078	101.219	101.318	100.252	100.93	0.58898		529	0.0229	95.02	94.89	94.87	94.9267	0.08145	94.9969	94.9534	94.8833	94.9445	0.05733		528	0.0211	95.83	96.21	95.26	95.7667	0.47816	95.8888	96.233	95.3276	95.8165	0.45702		528	0.0507	89.85	88.31	88.98	89.0467	0.77216	89.9486	88.4369	89.2147	89.2001
530	-0.0012	101.26	101.35	100.27	100.96	0.59925	101.212	101.311	100.249	100.924	0.58667		530	0.0233	94.95	94.8	94.78	94.8433	0.09292	94.9178	94.8733	94.803	94.8647	0.0579		529	0.0212	95.73	96.13	95.23	95.6967	0.45092	95.8245	96.1671	95.2655	95.7524	0.45511		529	0.0504	89.83	88.27	89.05	89.05	0.78	89.9364	88.4058	89.1912	89.1778
531	-0.0011	101.2	101.36	100.26	100.94	0.59431	101.205	101.302	100.245	100.918	0.58418		531	0.0237	94.85	94.73	94.68	94.7533	0.08737	94.8383	94.7923	94.7221	94.7842	0.05847		530	0.0213	95.64	96.08	95.22	95.6467	0.43004	95.7601	96.1012	95.2032	95.6882	0.45331		530	0.0499	89.85	88.26	89.15	89.0867	0.79689	89.9245	88.3751	89.1676	89.1558
532	-0.0011	101.2	101.38	100.26	100.947	0.60144	101.197	101.294	100.242	100.911	0.58153		532	0.024	94.78	94.7	94.62	94.7	0.08	94.7583	94.7104	94.6409	94.7032	0.05905		531	0.0215	95.58	96	95.18	95.5867	0.41004	95.6955	96.0354	95.1409	95.6239	0.45152		531	0.0496	89.84	88.26	89.21	89.1033	0.79538	89.9131	88.3451	89.1443	89.1342
533	-0.0011	101.18	101.39	100.26	100.943	0.60103	101.189	101.285	100.238	100.904	0.57882		533	0.0243	94.69	94.68	94.56	94.6433	0.07234	94.6781	94.6279	94.5592	94.6217	0.05971		532	0.0216	95.56	95.95	95.15	95.5533	0.40004	95.6306	95.9697	95.0788	95.5597	0.44967		532	0.0492	89.87	88.28	89.29	89.1467	0.80463	89.9022	88.3158	89.1217	89.1133
534	-0.0012	101.21	101.42	100.28	100.97	0.60671	101.182	101.277	100.235	100.898	0.57614		534	0.0245	94.64	94.68	94.52	94.6133	0.08327	94.5979	94.5452	94.4773	94.5401	0.06048		533	0.0219	95.55	95.91	95.09	95.5167	0.41102	95.5658	95.9045	95.0174	95.4959	0.44765		533	0.0492	89.9	88.29	89.29	89.16	0.81283	89.8922	88.2877	89.1005	89.0935
535	-0.0012	101.23	101.4	100.27	100.967	0.60929	101.174	101.27	100.232	100.892	0.57355		535	0.0247	94.58	94.63	94.48	94.5633	0.07638	94.5178	94.4624	94.3953	94.4585	0.06134		534	0.0221	95.57	95.88	95.05	95.5	0.4194	95.5012	95.8398	94.9569	95.4326	0.44544		534	0.0493	89.93	88.31	89.28	89.1733	0.81525	89.8832	88.2609	89.0813	89.0751
536	-0.0012	101.28	101.41	100.28	100.99	0.6183	101.167	101.263	100.229	100.887	0.57111		536	0.0249	94.54	94.59	94.43	94.52	0.08185	94.438	94.3801	94.3136	94.3772	0.06224		535	0.0225	95.56	95.82	94.96	95.4467	0.44106	95.4372	95.7759	94.8974	95.3702	0.44307		535	0.0497	89.94	88.3	89.2	89.1467	0.8213	89.8757	88.2357	89.0643	89.0586
537	-0.0013	101.33	101.41	100.3	101.013	0.61906	101.16	101.258	100.227	100.882	0.5689		537	0.0251	94.47	94.51	94.38	94.4533	0.06658	94.3585	94.2983	94.2322	94.2964	0.06312		536	0.0228	95.55	95.79	94.89	95.41	0.46605	95.3741	95.7129	94.8391	95.3087	0.44057		536	0.0501	89.96	88.3	89.11	89.1233	0.83008	89.8696	88.2124	89.0496	89.0439
538	-0.0013	101.4	101.41	100.3	101.037	0.63799	101.155	101.253	100.226	100.878	0.56699		538	0.0254	94.39	94.4	94.31	94.3667	0.04933	94.2794	94.2176	94.1515	94.2162	0.06395		537	0.0231	95.52	95.76	94.82	95.3667	0.4884	95.3124	95.651	94.7819	95.2485	0.43805		537	0.0505	89.97	88.28	89.02	89.09	0.84717	89.8654	88.1912	89.0372	89.0313
539	-0.0015	101.46	101.46	100.34	101.087	0.64663	101.15	101.25	100.224	100.875	0.56545		539	0.0257	94.33	94.31	94.25	94.2967	0.04163	94.2011	94.1379	94.0717	94.1369	0.0647		538	0.0234	95.45	95.71	94.76	95.3067	0.49095	95.2524	95.5904	94.7259	95.1895	0.43565		538	0.0509	89.97	88.26	88.94	89.0567	0.86095	89.8632	88.1723	89.0267	89.0207
540	-0.0017	101.58	101.55	100.39	101.173	0.67855	101.147	101.248	100.224	100.873	0.56436		540	0.026	94.3	94.24	94.19	94.2433	0.05508	94.1236	94.0593	93.9929	94.0586	0.06536		539	0.0235	95.4	95.68	94.72	95.2667	0.49369	95.1942	95.5312	94.671	95.1322	0.43344		539	0.0509	90	88.24	88.94	89.06	0.88612	89.8629	88.1555	89.0178	89.0121
541	-0.0021	101.7	101.71	100.48	101.297	0.70727	101.147	101.248	100.225	100.873	0.56389		541	0.026	94.32	94.22	94.19	94.2433	0.06807	94.0474	93.9821	93.9155	93.9817	0.06593		540	0.0234	95.36	95.7	94.76	95.2733	0.47596	95.1382	95.4738	94.6174	95.0765	0.43151		540	0.0506	90.06	88.29	89.01	89.12	0.89011	89.8648	88.1411	89.0104	89.0054
542	-0.0019	101.59	101.64	100.43	101.22	0.68462	101.15	101.251	100.227	100.876	0.56429		542	0.0268	94.17	94.05	94.02	94.08	0.07937	93.9727	93.9066	93.8399	93.9064	0.06642		541	0.0231	95.39	95.72	94.83	95.3133	0.44993	95.0845	95.4185	94.5654	95.0228	0.42988		541	0.0498	90.18	88.39	89.18	89.25	0.89705	89.8692	88.1294	89.0047	89.0011
543	-0.0011	101.23	101.33	100.25	100.937	0.59677	101.156	101.257	100.23	100.881	0.56563		543	0.0281	93.91	93.76	93.74	93.8033	0.09292	93.8995	93.8325	93.7658	93.8326	0.06685		542	0.0235	95.23	95.58	94.74	95.1833	0.42194	95.0338	95.3658	94.5155	94.9717	0.42854		542	0.0497	90.1	88.3	89.18	89.1933	0.90007	89.8768	88.1208	89.0012	88.9996
544	-0.0007	100.97	101.13	100.16	100.753	0.52003	101.164	101.265	100.235	100.888	0.5677		544	0.029	93.72	93.59	93.55	93.62	0.08888	93.8276	93.7594	93.693	93.76	0.06731		543	0.0246	94.9	95.3	94.49	94.8967	0.40501	94.9857	95.3158	94.4679	94.9231	0.42737		543	0.0505	89.85	88.05	89.02	88.9733	0.90091	89.8873	88.1154	89.0002	89.001
545	-0.0006	100.91	101.1	100.14	100.717	0.50836	101.175	101.274	100.24	100.896	0.5704		545	0.0294	93.61	93.52	93.45	93.5267	0.08021	93.7566	93.6869	93.621	93.6882	0.06784		544	0.0254	94.7	95.08	94.33	94.7033	0.37501	94.9395	95.2678	94.4223	94.8765	0.42625		544	0.0509	89.7	87.9	88.94	88.8467	0.90362	89.9003	88.1125	89.0013	89.0047
546	-0.0005	100.85	101.05	100.12	100.673	0.48952	101.186	101.286	100.246	100.906	0.57364		546	0.0298	93.51	93.46	93.37	93.4467	0.07095	93.6865	93.6149	93.5496	93.617	0.06847		545	0.0256	94.66	95.02	94.27	94.65	0.3751	94.8948	95.2215	94.3785	94.8316	0.42506		545	0.0507	89.69	87.89	88.98	88.8533	0.90666	89.9153	88.1118	89.0047	89.0106
547	-0.0004	100.82	101.02	100.1	100.647	0.48387	101.199	101.299	100.253	100.917	0.57728		547	0.0301	93.45	93.42	93.31	93.3933	0.07371	93.617	93.5436	93.4787	93.5464	0.06915		546	0.026	94.61	94.95	94.18	94.58	0.38588	94.8513	95.1766	94.3364	94.7881	0.42368		546	0.0509	89.68	87.87	88.95	88.8333	0.91062	89.9321	88.1131	89.0105	89.0186
548	-0.0003	100.77	100.94	100.07	100.593	0.46112	101.212	101.313	100.26	100.928	0.58123		548	0.0305	93.36	93.33	93.23	93.3067	0.06807	93.5479	93.4729	93.4084	93.4764	0.06985		547	0.0263	94.57	94.87	94.12	94.52	0.37749	94.8091	95.133	94.2958	94.746	0.42213		547	0.0511	89.7	87.87	88.91	88.8267	0.91784	89.9505	88.1163	89.0187	89.0285
549	-0.0002	100.76	100.9	100.06	100.573	0.45004	101.226	101.328	100.267	100.94	0.58539		549	0.0309	93.26	93.24	93.13	93.21	0.07	93.4793	93.403	93.3384	93.4069	0.07054		548	0.0269	94.52	94.82	94	94.4467	0.41489	94.7679	95.0904	94.2567	94.705	0.42038		548	0.0516	89.67	87.82	88.8	88.7633	0.92554	89.9703	88.1212	89.0292	89.0402
550	-0.0003	100.79	100.85	100.06	100.567	0.43981	101.24	101.343	100.274	100.952	0.58971		550	0.0313	93.17	93.14	93.06	93.1233	0.05686	93.4112	93.3339	93.269	93.338	0.0712		549	0.0274	94.45	94.72	93.89	94.3533	0.42336	94.7279	95.0488	94.2188	94.6652	0.41854		549	0.0522	89.64	87.79	88.67	88.7	0.92536	89.9914	88.1277	89.0416	89.0536
551	-0.0002	100.77	100.78	100.04	100.53	0.42438	101.254	101.359	100.281	100.965	0.59413		551	0.0318	93.06	93	92.94	93	0.06	93.3434	93.2655	93.2	93.2696	0.07182		550	0.0278	94.38	94.66	93.8	94.28	0.43863	94.6892	95.008	94.1819	94.6264	0.41664		550	0.0527	89.63	87.76	88.57	88.6533	0.93778	90.0137	88.1357	89.0556	89.0683
552	-0.0001	100.75	100.75	100.02	100.507	0.42147	101.268	101.375	100.289	100.977	0.59857		552	0.0323	92.95	92.85	92.84	92.88	0.06083	93.276	93.1978	93.1314	93.2018	0.07238		551	0.0283	94.28	94.6	93.69	94.19	0.46163	94.6516	94.9681	94.1457	94.5885	0.4148		551	0.0532	89.6	87.69	88.47	88.5867	0.96033	90.0368	88.1449	89.0706	89.0841
553	-0.0001	100.75	100.73	100.02	100.5	0.41581	101.282	101.39	100.296	100.989	0.60301		553	0.0327	92.88	92.72	92.75	92.7833	0.08505	93.2088	93.1304	93.0632	93.1341	0.07285		552	0.0286	94.17	94.49	93.62	94.0933	0.44004	94.615	94.9287	94.11	94.5513	0.41309		552	0.0536	89.56	87.63	88.4	88.53	0.97155	90.0607	88.1552	89.086	89.1006
554	-0.0001	100.77	100.76	100.03	100.52	0.42438	101.296	101.405	100.303	101.001	0.60735		554	0.0331	92.81	92.6	92.66	92.69	0.10817	93.1415	93.0632	92.9952	93.0666	0.07323		553	0.0288	94.07	94.45	93.58	94.0333	0.43616	94.5793	94.8898	94.0745	94.5145	0.41154		553	0.0536	89.53	87.6	88.4	88.51	0.96969	90.085	88.1662	89.1012	89.1175
555	-0.0002	100.81	100.84	100.05	100.567	0.4477	101.309	101.42	100.309	101.013	0.61156		555	0.0335	92.77	92.54	92.58	92.63	0.12288	93.0741	92.9957	92.9271	92.999	0.07356		554	0.0289	94	94.38	93.56	93.98	0.41037	94.544	94.8513	94.0389	94.4781	0.41017		554	0.0534	89.55	87.6	88.44	88.53	0.97811	90.1095	88.1775	89.1161	89.1344
556	-0.0004	100.85	100.93	100.09	100.623	0.46361	101.323	101.433	100.316	101.024	0.61561		556	0.0337	92.75	92.5	92.53	92.5933	0.1365	93.0067	92.9279	92.859	92.9312	0.0739		555	0.0289	93.97	94.39	93.57	93.9767	0.41004	94.509	94.8129	94.0034	94.4417	0.40893		555	0.0528	89.6	87.64	88.56	88.6	0.98061	90.134	88.1891	89.1302	89.1511
557	-0.0006	100.9	101.04	100.14	100.693	0.48429	101.335	101.446	100.322	101.034	0.61947		557	0.0338	92.69	92.5	92.5	92.5633	0.1097	92.9391	92.8594	92.7906	92.863	0.07432		556	0.0287	93.95	94.36	93.61	93.9733	0.37554	94.4739	94.7745	93.9677	94.4054	0.40778		556	0.052	89.69	87.72	88.71	88.7067	0.985	90.1582	88.2008	89.1437	89.1676
558	-0.0009	100.99	101.18	100.21	100.793	0.51404	101.347	101.458	100.328	101.044	0.62309		558	0.0339	92.69	92.53	92.49	92.57	0.10583	92.8714	92.7904	92.7219	92.7945	0.07483		557	0.0285	93.97	94.4	93.66	94.01	0.37162	94.4384	94.7361	93.9319	94.3688	0.4066		557	0.0512	89.78	87.81	88.89	88.8267	0.98653	90.1822	88.2124	89.1567	89.1838
559	-0.0011	101.11	101.32	100.26	100.897	0.56128	101.358	101.469	100.333	101.054	0.62648		559	0.0339	92.69	92.57	92.5	92.5867	0.09609	92.8035	92.7208	92.6529	92.7257	0.07543		558	0.0282	94.04	94.44	93.72	94.0667	0.36074	94.4025	94.6977	93.8962	94.3321	0.40534		558	0.0503	89.91	87.93	89.07	88.97	0.99378	90.2058	88.2238	89.1696	89.1997
560	-0.0013	101.2	101.42	100.3	100.973	0.59341	101.369	101.48	100.338	101.062	0.62964		560	0.0339	92.66	92.61	92.49	92.5867	0.08737	92.7356	92.6509	92.5838	92.6568	0.07608		559	0.0279	94.12	94.47	93.77	94.12	0.35	94.3662	94.6591	93.8607	94.2953	0.4039		559	0.0495	90.06	88.06	89.22	89.1133	1.00426	90.229	88.2353	89.1825	89.2156
561	-0.0015	101.28	101.5	100.34	101.04	0.61612	101.378	101.49	100.343	101.07	0.63237		561	0.034	92.64	92.61	92.48	92.5767	0.08505	92.6672	92.5805	92.5142	92.5873	0.07674		560	0.0279	94.19	94.54	93.78	94.17	0.38039	94.3298	94.6206	93.8255	94.2586	0.40232		560	0.0491	90.17	88.17	89.3	89.2133	1.00281	90.2521	88.2469	89.1959	89.2316
562	-0.0017	101.42	101.59	100.38	101.13	0.65506	101.385	101.498	100.347	101.077	0.63469		562	0.0339	92.64	92.61	92.48	92.5767	0.08505	92.5984	92.5096	92.4442	92.5174	0.0774		561	0.0279	94.25	94.51	93.78	94.18	0.37	94.2926	94.5816	93.7901	94.2214	0.40055		561	0.049	90.27	88.25	89.34	89.2867	1.01106	90.2743	88.2579	89.2092	89.2471
563	-0.0019	101.54	101.68	100.43	101.217	0.68486	101.391	101.505	100.35	101.082	0.63665		563	0.034	92.61	92.61	92.48	92.5667	0.07506	92.5293	92.4385	92.3739	92.4472	0.07805		562	0.0279	94.33	94.58	93.78	94.23	0.40927	94.2549	94.5422	93.7545	94.1839	0.39862		562	0.0488	90.39	88.35	89.36	89.3667	1.02002	90.2957	88.2686	89.2224	89.2623
564	-0.0021	101.68	101.76	100.48	101.307	0.71703	101.396	101.511	100.353	101.087	0.63825		564	0.034	92.58	92.57	92.46	92.5367	0.06658	92.4599	92.3673	92.3034	92.3769	0.07869		563	0.0279	94.39	94.6	93.78	94.2567	0.42595	94.2169	94.5024	93.7187	94.146	0.3966		563	0.0489	90.48	88.43	89.36	89.4233	1.02647	90.3165	88.2789	89.2355	89.277
565	-0.0024	101.83	101.89	100.56	101.427	0.75115	101.4	101.516	100.355	101.09	0.63957		565	0.034	92.58	92.55	92.47	92.5333	0.05686	92.3904	92.2961	92.2329	92.3064	0.07927		564	0.0279	94.43	94.63	93.78	94.28	0.44441	94.1788	94.4623	93.6828	94.1079	0.39454		564	0.0489	90.56	88.49	89.36	89.47	1.03937	90.3367	88.2891	89.2483	89.2914
566	-0.0032	102.17	102.19	100.73	101.697	0.83722	101.403	101.52	100.357	101.093	0.64069		566	0.0335	92.69	92.65	92.57	92.6367	0.0611	92.3208	92.2249	92.1624	92.236	0.07978		565	0.0278	94.48	94.67	93.81	94.32	0.45177	94.1406	94.422	93.6466	94.0697	0.39252		565	0.0486	90.68	88.58	89.41	89.5567	1.05765	90.3564	88.299	89.2605	89.3053
567	-0.0039	102.57	102.6	100.9	102.023	0.97295	101.406	101.524	100.358	101.096	0.64172		567	0.033	92.81	92.76	92.69	92.7533	0.06028	92.2512	92.1538	92.0922	92.1657	0.08021		566	0.0269	94.66	94.88	93.99	94.51	0.46357	94.1025	94.3817	93.6103	94.0315	0.39058		566	0.0476	90.94	88.82	89.63	89.7967	1.06978	90.3756	88.3088	89.2723	89.3189
568	-0.0038	102.63	102.67	100.89	102.063	1.01633	101.409	101.528	100.36	101.099	0.64278		568	0.0334	92.74	92.68	92.61	92.6767	0.06506	92.1821	92.0831	92.0224	92.0959	0.08058		567	0.0259	94.9	95.1	94.21	94.7367	0.46694	94.0647	94.3415	93.574	93.9934	0.38873		567	0.046	91.27	89.12	89.94	90.11	1.08503	90.3946	88.3187	89.2835	89.3323
569	-0.0034	102.36	102.43	100.78	101.857	0.93308	101.412	101.531	100.361	101.102	0.64388		569	0.0344	92.54	92.44	92.38	92.4533	0.08083	92.1131	92.0126	91.9531	92.0263	0.08089		568	0.0258	94.86	95.09	94.23	94.7267	0.44523	94.0275	94.302	93.538	93.9558	0.38697		568	0.0456	91.31	89.16	90.03	90.1667	1.0815	90.4138	88.3289	89.2947	89.3458
570	-0.0029	102.18	102.31	100.68	101.723	0.90589	101.415	101.534	100.363	101.104	0.64488		570	0.0352	92.38	92.27	92.21	92.2867	0.08622	92.0441	91.9419	91.8838	91.9566	0.08118		569	0.0266	94.58	94.84	94.05	94.49	0.40262	93.9907	94.2628	93.5025	93.9187	0.38527		569	0.0462	91.12	88.96	89.9	89.9933	1.08302	90.433	88.3395	89.3056	89.3594
571	-0.0027	102.06	102.21	100.63	101.633	0.87214	101.417	101.536	100.363	101.106	0.64566		571	0.0359	92.25	92.14	92.07	92.1533	0.09074	91.9749	91.8707	91.8142	91.8866	0.08148		570	0.0271	94.41	94.71	93.94	94.3533	0.38812	93.9539	94.2237	93.4668	93.8815	0.3836		570	0.0463	91.03	88.87	89.88	89.9267	1.08076	90.4519	88.3499	89.3161	89.3726
572	-0.0025	101.9	102.1	100.58	101.527	0.82591	101.419	101.538	100.364	101.107	0.64619		572	0.0365	92.13	92.04	91.95	92.04	0.09	91.9053	91.7991	91.7444	91.8163	0.08181		571	0.0275	94.29	94.56	93.86	94.2367	0.35303	93.9166	94.1843	93.431	93.844	0.38191		571	0.0463	90.97	88.81	89.88	89.8867	1.08002	90.47	88.3598	89.3258	89.3852
573	-0.0023	101.78	102.01	100.54	101.443	0.79072	101.419	101.538	100.363	101.107	0.64644		573	0.037	92.02	91.95	91.84	91.9367	0.09074	91.8354	91.727	91.6744	91.7456	0.08215		572	0.028	94.18	94.48	93.76	94.14	0.36166	93.879	94.1447	93.3949	93.8062	0.38017		572	0.0464	90.91	88.75	89.87	89.8433	1.08025	90.4873	88.3693	89.3349	89.3971
574	-0.0022	101.67	101.9	100.5	101.357	0.75076	101.418	101.537	100.363	101.106	0.64642		574	0.0376	91.9	91.86	91.71	91.8233	0.10017	91.7654	91.6545	91.6041	91.6746	0.0825		573	0.0283	94.1	94.35	93.68	94.0433	0.33858	93.8409	94.1048	93.3586	93.7681	0.37837		573	0.0465	90.85	88.71	89.85	89.8033	1.07076	90.5038	88.3782	89.3434	89.4085
575	-0.002	101.59	101.82	100.46	101.29	0.72794	101.416	101.535	100.361	101.104	0.6461		575	0.0379	91.81	91.78	91.63	91.74	0.09644	91.695	91.5817	91.5337	91.6035	0.08286		574	0.0289	94.03	94.27	93.57	93.9567	0.35572	93.8024	94.0646	93.3223	93.7298	0.37648		574	0.0468	90.81	88.66	89.79	89.7533	1.07547	90.5196	88.3866	89.3514	89.4192
576	-0.0019	101.52	101.73	100.43	101.227	0.69788	101.413	101.532	100.359	101.101	0.64547		576	0.0384	91.71	91.69	91.53	91.6433	0.09866	91.6244	91.5085	91.463	91.532	0.08321		575	0.0293	93.99	94.15	93.48	93.8733	0.3499	93.7635	94.0242	93.2857	93.6911	0.37455		575	0.0471	90.77	88.62	89.71	89.7	1.07503	90.5344	88.3944	89.3589	89.4292
577	-0.0017	101.46	101.61	100.39	101.153	0.66531	101.409	101.528	100.357	101.098	0.64452		577	0.0389	91.6	91.57	91.44	91.5367	0.08505	91.5535	91.4351	91.3923	91.4603	0.08352		576	0.0298	93.91	94.09	93.37	93.79	0.3747	93.7242	93.9834	93.2488	93.6521	0.37256		576	0.0476	90.73	88.58	89.61	89.64	1.07531	90.5483	88.4016	89.3657	89.4385
578	-0.0015	101.39	101.51	100.34	101.08	0.64366	101.403	101.522	100.353	101.093	0.64325		578	0.0394	91.47	91.45	91.33	91.4167	0.07572	91.4824	91.3613	91.3214	91.3884	0.08383		577	0.0304	93.83	93.98	93.25	93.6867	0.38553	93.6845	93.9423	93.2117	93.6128	0.37055		577	0.0483	90.67	88.52	89.47	89.5533	1.07742	90.5612	88.4082	89.3717	89.447
579	-0.0013	101.32	101.4	100.31	101.01	0.60754	101.397	101.515	100.35	101.087	0.64161		579	0.0399	91.34	91.29	91.22	91.2833	0.06028	91.4109	91.2872	91.2503	91.3161	0.08412		578	0.0309	93.73	93.88	93.13	93.58	0.39686	93.6444	93.9009	93.1742	93.5732	0.36854		578	0.049	90.61	88.44	89.33	89.46	1.09083	90.5731	88.4141	89.3769	89.4547
580	-0.0012	101.3	101.34	100.29	100.977	0.59501	101.389	101.507	100.345	101.08	0.63961		580	0.0404	91.24	91.15	91.11	91.1667	0.06658	91.3392	91.2127	91.179	91.2436	0.08444		579	0.0315	93.61	93.79	93.01	93.47	0.40841	93.6038	93.8591	93.1364	93.5331	0.36652		579	0.0496	90.54	88.37	89.2	89.37	1.09494	90.5839	88.4191	89.3811	89.4614
581	-0.0011	101.26	101.29	100.26	100.937	0.5862	101.379	101.498	100.34	101.072	0.63725		581	0.041	91.15	91.01	91	91.0533	0.08386	91.2671	91.1377	91.1075	91.1708	0.08481		580	0.0319	93.5	93.7	92.92	93.3733	0.40513	93.5626	93.817	93.0981	93.4925	0.36452		580	0.0501	90.5	88.32	89.11	89.31	1.10368	90.5935	88.4233	89.3843	89.467
582	-0.001	101.22	101.23	100.23	100.893	0.57449	101.369	101.487	100.334	101.063	0.63458		582	0.0415	91.07	90.87	90.88	90.94	0.11269	91.1949	91.0624	91.0358	91.0977	0.08522		581	0.0322	93.39	93.64	92.85	93.2933	0.40377	93.5209	93.7743	93.0594	93.4515	0.36249		581	0.0503	90.47	88.27	89.06	89.2667	1.11447	90.6019	88.4266	89.3865	89.4716
583	-0.001	101.18	101.22	100.24	100.88	0.55462	101.358	101.476	100.327	101.053	0.63164		583	0.0419	91	90.77	90.81	90.86	0.12288	91.1225	90.9867	90.9639	91.0244	0.08572		582	0.0325	93.27	93.54	92.79	93.2	0.37987	93.4787	93.7315	93.0204	93.4102	0.36048		582	0.0504	90.43	88.23	89.03	89.23	1.11355	90.6092	88.4291	89.3878	89.4754
584	-0.0011	101.17	101.24	100.25	100.887	0.55248	101.345	101.463	100.32	101.043	0.62847		584	0.0422	90.94	90.68	90.74	90.7867	0.13614	91.0499	90.9109	90.892	90.9509	0.08623		583	0.0326	93.2	93.51	92.77	93.16	0.37162	93.4362	93.6884	92.9811	93.3685	0.35845		583	0.0502	90.42	88.22	89.08	89.24	1.10869	90.6156	88.4309	89.3884	89.4783
585	-0.0013	101.19	101.29	100.3	100.927	0.54501	101.332	101.45	100.313	101.032	0.62514		585	0.0422	90.93	90.68	90.73	90.78	0.13229	90.9774	90.835	90.8203	90.8776	0.08677		584	0.0326	93.14	93.45	92.77	93.12	0.34044	93.3934	93.6451	92.9418	93.3268	0.3564		584	0.0499	90.44	88.23	89.16	89.2767	1.10961	90.6212	88.4323	89.3885	89.4807
586	-0.0004	100.81	100.94	100.1	100.617	0.45214	101.319	101.437	100.306	101.021	0.62175		586	0.0438	90.6	90.34	90.42	90.4533	0.13317	90.9051	90.7594	90.7487	90.8044	0.08734		585	0.0324	93.15	93.5	92.82	93.1567	0.34005	93.3507	93.6021	92.9025	93.2851	0.35434		585	0.0493	90.5	88.29	89.27	89.3533	1.10735	90.6262	88.4334	89.3884	89.4827
587	-0.0004	100.79	100.95	100.1	100.613	0.4517	101.306	101.424	100.299	101.01	0.61836		587	0.044	90.55	90.33	90.36	90.4133	0.1193	90.8331	90.6842	90.6776	90.7317	0.0879		586	0.0337	92.79	93.15	92.53	92.8233	0.31134	93.3082	93.5592	92.8636	93.2437	0.35227		586	0.0504	90.18	87.97	89.04	89.0633	1.10518	90.6309	88.4344	89.3881	89.4845
588	-0.0004	100.76	100.96	100.09	100.603	0.45567	101.293	101.411	100.292	100.998	0.61502		588	0.0443	90.49	90.28	90.3	90.3567	0.1159	90.7615	90.6095	90.6071	90.6594	0.08846		587	0.0337	92.79	93.12	92.53	92.8133	0.29569	93.2662	93.5169	92.8251	93.2027	0.35025		587	0.0499	90.24	88.02	89.14	89.1333	1.11002	90.6355	88.4355	89.3879	89.4863
589	-0.0004	100.76	100.96	100.09	100.603	0.45567	101.28	101.398	100.285	100.988	0.61184		589	0.0445	90.45	90.27	90.25	90.3233	0.11015	90.6906	90.5356	90.5372	90.5878	0.08903		588	0.0339	92.78	93.1	92.5	92.7933	0.30022	93.2248	93.4751	92.7871	93.1623	0.34824		588	0.0497	90.25	88.05	89.19	89.1633	1.10024	90.6401	88.4369	89.3878	89.4882
590	-0.0003	100.76	100.96	100.08	100.6	0.4613	101.269	101.386	100.278	100.978	0.60888		590	0.0448	90.39	90.22	90.2	90.27	0.1044	90.6203	90.4624	90.4681	90.5169	0.08957		589	0.0339	92.79	93.06	92.49	92.78	0.28513	93.1843	93.4341	92.7497	93.1227	0.34633		589	0.0495	90.29	88.11	89.22	89.2067	1.09006	90.6448	88.4387	89.3877	89.4904
591	-0.0004	100.82	101	100.09	100.637	0.48191	101.258	101.375	100.271	100.968	0.60621		591	0.0449	90.34	90.2	90.18	90.24	0.08718	90.5509	90.3901	90.4	90.447	0.09009		590	0.0342	92.78	93.05	92.43	92.7533	0.31086	93.1447	93.3941	92.7131	93.084	0.34451		590	0.0496	90.31	88.11	89.21	89.21	1.1	90.6499	88.441	89.3879	89.493
592	-0.0004	100.87	101.02	100.09	100.66	0.4993	101.248	101.365	100.266	100.96	0.6039		592	0.0451	90.27	90.16	90.14	90.19	0.07	90.4825	90.319	90.3331	90.3782	0.09059		591	0.0343	92.81	93.04	92.41	92.7533	0.3188	93.1064	93.3552	92.6775	93.0464	0.34279		591	0.0496	90.38	88.18	89.21	89.2567	1.10074	90.6555	88.444	89.3884	89.496
593	-0.0005	100.95	101.05	100.12	100.707	0.51052	101.241	101.357	100.261	100.953	0.60216		593	0.0452	90.24	90.12	90.11	90.1567	0.07234	90.4155	90.2493	90.2678	90.3109	0.09108		592	0.0344	92.83	93.03	92.38	92.7467	0.33292	93.0695	93.3176	92.6431	93.0101	0.34117		592	0.0497	90.43	88.22	89.18	89.2767	1.10817	90.6618	88.4479	89.3894	89.4997
594	-0.0006	101.02	101.09	100.14	100.75	0.52943	101.237	101.352	100.258	100.949	0.60132		594	0.0454	90.18	90.07	90.08	90.11	0.06083	90.3505	90.1817	90.2046	90.2456	0.09157		593	0.0345	92.84	93.06	92.36	92.7533	0.35796	93.0345	93.282	92.6103	92.9756	0.33967		593	0.0498	90.47	88.26	89.17	89.3	1.11072	90.6694	88.4531	89.3916	89.5047
595	-0.0007	101.11	101.14	100.17	100.807	0.55157	101.236	101.35	100.256	100.947	0.60148		595	0.0455	90.15	90	90.04	90.0633	0.07767	90.2876	90.1163	90.1435	90.1825	0.09205		594	0.0346	92.85	93.06	92.35	92.7533	0.36474	93.0023	93.249	92.58	92.9437	0.33829		594	0.0499	90.53	88.3	89.14	89.3233	1.12625	90.6791	88.4606	89.3959	89.5119
596	-0.0008	101.17	101.19	100.19	100.85	0.57166	101.237	101.351	100.255	100.948	0.60249		596	0.0458	90.1	89.93	89.98	90.0033	0.08737	90.2266	90.0529	90.0843	90.1212	0.09255		595	0.0346	92.84	93.06	92.33	92.7433	0.37448	92.9728	93.2187	92.5523	92.9146	0.337		595	0.0499	90.58	88.34	89.14	89.3533	1.13514	90.691	88.4704	89.4025	89.5213
597	-0.0009	101.22	101.23	100.22	100.89	0.58026	101.241	101.354	100.256	100.95	0.6043		597	0.046	90.08	89.86	89.94	89.96	0.11136	90.1672	89.9913	90.0268	90.0618	0.09305		596	0.0347	92.82	93.06	92.32	92.7333	0.37754	92.9458	93.1908	92.5269	92.8878	0.3357		596	0.0499	90.62	88.37	89.14	89.3767	1.14352	90.7048	88.4823	89.4113	89.5328
598	-0.001	101.24	101.25	100.23	100.907	0.58603	101.247	101.36	100.257	100.955	0.60685		598	0.0464	90.03	89.78	89.87	89.8933	0.12662	90.1095	89.9315	89.971	90.004	0.0935		597	0.0346	92.8	93.05	92.33	92.7267	0.36556	92.921	93.1651	92.5038	92.8633	0.33441		597	0.0498	90.66	88.39	89.17	89.4067	1.15336	90.7202	88.496	89.4222	89.5461
599	-0.0011	101.28	101.31	100.25	100.947	0.60352	101.255	101.368	100.26	100.961	0.61006		599	0.0465	89.99	89.73	89.84	89.8533	0.13051	90.0533	89.8734	89.9167	89.9478	0.09386		598	0.0346	92.76	93.04	92.35	92.7167	0.34704	92.8984	93.1415	92.4828	92.8409	0.33306		598	0.0495	90.67	88.41	89.22	89.4333	1.145	90.7373	88.5114	89.4352	89.5613
600	-0.0011	101.27	101.34	100.25	100.953	0.61011	101.265	101.378	100.263	100.969	0.61385		600	0.0468	89.94	89.67	89.79	89.8	0.13528	89.9984	89.8172	89.8639	89.8932	0.09407		599	0.0345	92.75	93.05	92.37	92.7233	0.34078	92.8779	93.1198	92.4639	92.8206	0.33169		599	0.0491	90.72	88.46	89.31	89.4967	1.1415	90.7558	88.5286	89.4502	89.5782
601	-0.0012	101.29	101.4	100.27	100.987	0.62308	101.276	101.39	100.267	100.978	0.61815		601	0.047	89.89	89.63	89.74	89.7533	0.13051	89.9448	89.7627	89.8125	89.84	0.0941		600	0.0344	92.72	93.03	92.38	92.71	0.32512	92.8595	93.1	92.447	92.8022	0.33028		600	0.0487	90.72	88.48	89.39	89.53	1.12654	90.7756	88.5473	89.4671	89.5967
602	-0.0012	101.3	101.46	100.28	101.013	0.6401	101.289	101.403	100.272	100.988	0.62292		602	0.0471	89.86	89.63	89.73	89.74	0.11533	89.8924	89.7099	89.7624	89.7883	0.09394		601	0.0342	92.72	93.03	92.42	92.7233	0.30501	92.8431	93.0819	92.4317	92.7856	0.32891		601	0.0481	90.78	88.53	89.51	89.6067	1.12811	90.7967	88.5674	89.4855	89.6165
603	-0.0012	101.31	101.5	100.28	101.03	0.65643	101.303	101.418	100.277	100.999	0.6281		603	0.0473	89.84	89.61	89.68	89.71	0.1179	89.8412	89.6586	89.7136	89.7378	0.09363		602	0.0341	92.73	93.05	92.45	92.7433	0.30022	92.8287	93.0653	92.4179	92.7707	0.32757		602	0.0476	90.83	88.59	89.62	89.68	1.1212	90.8189	88.5889	89.5051	89.6376
604	-0.0013	101.32	101.53	100.3	101.05	0.65795	101.318	101.434	100.283	101.012	0.63362		604	0.0474	89.81	89.61	89.67	89.6967	0.10263	89.791	89.6088	89.6658	89.6885	0.0932		603	0.034	92.76	93.04	92.47	92.7567	0.28501	92.8162	93.0502	92.4055	92.7573	0.32635		603	0.0472	90.88	88.64	89.71	89.7433	1.12037	90.8419	88.6115	89.5257	89.6597
605	-0.0013	101.33	101.56	100.3	101.063	0.67099	101.334	101.451	100.289	101.025	0.63943		605	0.0476	89.78	89.6	89.62	89.6667	0.09866	89.7417	89.5601	89.6191	89.6403	0.09264		604	0.034	92.78	93.05	92.47	92.7667	0.29023	92.8054	93.0364	92.3942	92.7453	0.32527		604	0.0469	90.93	88.7	89.77	89.8	1.1153	90.8657	88.6349	89.5466	89.6824
606	-0.0014	101.36	101.58	100.31	101.083	0.6787	101.351	101.468	100.296	101.038	0.64546		606	0.0477	89.73	89.59	89.59	89.6367	0.08083	89.6932	89.5124	89.5732	89.5929	0.09198		605	0.034	92.81	93.05	92.46	92.7733	0.2967	92.796	93.0237	92.3838	92.7345	0.32434		605	0.0466	90.97	88.75	89.82	89.8467	1.11024	90.89	88.659	89.5675	89.7055
607	-0.0014	101.39	101.59	100.33	101.103	0.67715	101.368	101.486	100.303	101.052	0.65166		607	0.0479	89.67	89.56	89.57	89.6	0.06083	89.6453	89.4655	89.528	89.5463	0.09127		606	0.0341	92.84	93.04	92.44	92.7733	0.30551	92.7879	93.012	92.3741	92.7247	0.3236		606	0.0466	91.02	88.79	89.83	89.88	1.11584	90.9145	88.6836	89.5882	89.7288
608	-0.0014	101.43	101.6	100.33	101.12	0.68942	101.387	101.504	100.31	101.067	0.65798		608	0.0481	89.61	89.51	89.51	89.5433	0.05774	89.5981	89.4192	89.4836	89.5003	0.09061		607	0.0342	92.86	93.05	92.42	92.7767	0.32316	92.7808	93.0011	92.365	92.7156	0.32301		607	0.0466	91.07	88.84	89.83	89.9133	1.11733	90.9392	88.7083	89.6084	89.7519
609	-0.0015	101.48	101.61	100.34	101.143	0.69874	101.406	101.522	100.317	101.082	0.66441		609	0.0483	89.55	89.47	89.48	89.5	0.04359	89.5514	89.3732	89.4397	89.4548	0.09002		608	0.0344	92.87	93.04	92.38	92.7633	0.34269	92.7744	92.9911	92.3565	92.7073	0.32256		608	0.0468	91.1	88.86	89.79	89.9167	1.12536	90.9637	88.7331	89.628	89.775
610	-0.0016	101.53	101.63	100.36	101.173	0.70614	101.425	101.54	100.325	101.097	0.67087		610	0.0485	89.51	89.4	89.44	89.45	0.05568	89.5053	89.3277	89.3963	89.4097	0.08956		609	0.0345	92.88	93.02	92.36	92.7533	0.34775	92.7686	92.9816	92.3485	92.6995	0.32217		609	0.047	91.13	88.89	89.74	89.92	1.1308	90.9881	88.7579	89.647	89.7976
611	-0.0016	101.56	101.62	100.36	101.18	0.71077	101.444	101.559	100.333	101.112	0.67735		611	0.0487	89.46	89.32	89.38	89.3867	0.07024	89.4598	89.2824	89.3534	89.3652	0.08927		610	0.0347	92.88	93.02	92.32	92.74	0.37041	92.7632	92.9727	92.341	92.6923	0.32175		610	0.0472	91.16	88.9	89.69	89.9167	1.14692	91.0121	88.7824	89.6655	89.82
612	-0.0016	101.59	101.63	100.37	101.197	0.71619	101.464	101.578	100.34	101.127	0.6838		612	0.0489	89.41	89.25	89.34	89.3333	0.08021	89.4151	89.2377	89.3111	89.3213	0.08917		611	0.0348	92.85	93	92.3	92.7167	0.36856	92.7582	92.9644	92.3343	92.6856	0.32126		611	0.0475	91.15	88.91	89.65	89.9033	1.14129	91.0358	88.8068	89.6839	89.8422
613	-0.0016	101.61	101.64	100.38	101.21	0.71896	101.483	101.596	100.348	101.142	0.68999		613	0.0493	89.37	89.17	89.27	89.27	0.1	89.3708	89.1929	89.269	89.2776	0.08923		612	0.0348	92.83	92.98	92.29	92.7	0.3629	92.7536	92.9568	92.3284	92.6796	0.32068		612	0.0476	91.16	88.91	89.63	89.9	1.14904	91.0593	88.8312	89.7024	89.8643
614	-0.0017	101.64	101.66	100.39	101.23	0.72753	101.501	101.613	100.356	101.157	0.69589		614	0.0495	89.32	89.1	89.22	89.2133	0.11015	89.3266	89.1483	89.2269	89.2339	0.08937		613	0.0349	92.78	92.96	92.28	92.6733	0.35233	92.7489	92.9493	92.3228	92.6736	0.31995		613	0.0476	91.16	88.91	89.62	89.8967	1.15023	91.0817	88.8546	89.7206	89.8856
615	-0.0017	101.63	101.68	100.39	101.233	0.73078	101.518	101.63	100.363	101.17	0.70145		615	0.0498	89.27	89.04	89.17	89.16	0.11533	89.2826	89.1038	89.1848	89.1904	0.08953		614	0.0349	92.75	92.96	92.28	92.6633	0.34819	92.744	92.9417	92.3174	92.6677	0.31903		614	0.0475	91.17	88.91	89.64	89.9067	1.15336	91.1031	88.8773	89.7385	89.9063
616	-0.0017	101.63	101.69	100.4	101.24	0.72808	101.534	101.646	100.37	101.183	0.70665		616	0.0501	89.21	88.98	89.11	89.1	0.11533	89.2387	89.0596	89.1428	89.147	0.08968		615	0.0348	92.71	92.94	92.29	92.6467	0.3296	92.7389	92.934	92.3123	92.6617	0.31796		615	0.0473	91.18	88.91	89.69	89.9267	1.15336	91.1235	88.8993	89.7563	89.9264
617	-0.0017	101.62	101.7	100.4	101.24	0.72856	101.549	101.662	100.377	101.196	0.7115		617	0.0503	89.16	88.93	89.06	89.05	0.11533	89.195	89.0155	89.1007	89.1037	0.08976		616	0.0348	92.68	92.92	92.3	92.6333	0.31262	92.7338	92.9261	92.3072	92.6557	0.31672		616	0.047	91.18	88.92	89.74	89.9467	1.14409	91.1429	88.9205	89.7738	89.9458
618	-0.0018	101.61	101.73	100.4	101.247	0.73569	101.562	101.676	100.383	101.207	0.71602		618	0.0505	89.13	88.89	89.03	89.0167	0.12055	89.1512	88.9718	89.0587	89.0605	0.08971		617	0.0348	92.65	92.91	92.31	92.6233	0.30089	92.7286	92.918	92.3022	92.6496	0.31542		617	0.0466	91.18	88.93	89.82	89.9767	1.13315	91.1612	88.9409	89.7909	89.9643
619	-0.0017	101.59	101.75	100.4	101.247	0.73759	101.575	101.689	100.388	101.217	0.72023		619	0.0506	89.11	88.88	88.99	88.9933	0.11504	89.1073	88.9283	89.0167	89.0174	0.08951		618	0.0347	92.65	92.9	92.32	92.6233	0.29092	92.7234	92.9098	92.297	92.6434	0.31412		618	0.0462	91.2	88.97	89.91	90.0267	1.11957	91.1785	88.9606	89.8073	89.9821
620	-0.0018	101.58	101.76	100.41	101.25	0.73301	101.586	101.702	100.394	101.227	0.72412		620	0.0508	89.07	88.86	88.95	88.96	0.10536	89.0634	88.885	88.9748	88.9744	0.0892		619	0.0346	92.65	92.89	92.33	92.6233	0.28095	92.7183	92.9013	92.2916	92.6371	0.31286		619	0.0459	91.23	89	89.98	90.07	1.11772	91.1947	88.9794	89.8228	89.999
621	-0.0018	101.58	101.79	100.42	101.263	0.73786	101.597	101.713	100.399	101.236	0.72771		621	0.0509	89.05	88.86	88.93	88.9467	0.09609	89.0195	88.8419	88.9329	88.9314	0.08881		620	0.0346	92.67	92.89	92.34	92.6333	0.27683	92.7132	92.8927	92.2859	92.6306	0.3117		620	0.0456	91.25	89.04	90.03	90.1067	1.10699	91.21	88.9975	89.8371	90.0149
622	-0.0018	101.58	101.79	100.42	101.263	0.73786	101.607	101.724	100.403	101.245	0.73104		622	0.0511	89	88.84	88.89	88.91	0.08185	88.9756	88.7988	88.8911	88.8885	0.08841		621	0.0346	92.69	92.89	92.35	92.6433	0.27301	92.7081	92.8839	92.2799	92.6239	0.31066		621	0.0454	91.28	89.08	90.08	90.1467	1.10151	91.2241	89.0148	89.8499	90.0296
623	-0.0019	101.59	101.79	100.43	101.27	0.7343	101.617	101.733	100.407	101.252	0.73413		623	0.0513	88.95	88.82	88.87	88.88	0.06557	88.9316	88.7557	88.8493	88.8455	0.08801		622	0.0347	92.71	92.89	92.33	92.6433	0.28589	92.703	92.8748	92.2734	92.6171	0.30979		622	0.0453	91.31	89.11	90.1	90.1733	1.10183	91.2373	89.0311	89.8611	90.0432
624	-0.0019	101.61	101.79	100.43	101.277	0.73874	101.626	101.742	100.411	101.26	0.73699		624	0.0514	88.89	88.79	88.84	88.84	0.05	88.8875	88.7123	88.8074	88.8024	0.0877		623	0.0347	92.75	92.88	92.32	92.65	0.29309	92.6978	92.8657	92.2665	92.61	0.30911		623	0.0453	91.33	89.14	90.09	90.1867	1.0982	91.2494	89.0465	89.8705	90.0555
625	-0.0019	101.64	101.79	100.44	101.29	0.73993	101.635	101.749	100.415	101.266	0.73959		625	0.0516	88.84	88.76	88.8	88.8	0.04	88.8434	88.6687	88.7655	88.7592	0.08753		624	0.0348	92.76	92.87	92.3	92.6433	0.30238	92.6924	92.8564	92.2591	92.6026	0.30858		624	0.0455	91.35	89.16	90.06	90.19	1.10077	91.2605	89.0609	89.8781	90.0665
626	-0.0019	101.66	101.79	100.44	101.297	0.74474	101.643	101.756	100.418	101.272	0.74196		626	0.0519	88.78	88.71	88.75	88.7467	0.03512	88.7994	88.6247	88.7235	88.7159	0.08758		625	0.035	92.77	92.86	92.27	92.6333	0.31786	92.6866	92.847	92.2515	92.5951	0.30813		625	0.0457	91.37	89.19	90.01	90.19	1.10109	91.2704	89.0742	89.8839	90.0762
627	-0.0019	101.69	101.78	100.44	101.303	0.74902	101.651	101.762	100.421	101.278	0.7441		627	0.0521	88.72	88.63	88.7	88.6833	0.04726	88.7554	88.5804	88.6815	88.6724	0.08787		626	0.0351	92.77	92.85	92.24	92.62	0.33151	92.6805	92.8375	92.2437	92.5872	0.30771		626	0.046	91.38	89.19	89.96	90.1767	1.11096	91.2792	89.0865	89.8883	90.0847
628	-0.0019	101.71	101.78	100.43	101.307	0.76002	101.658	101.768	100.424	101.283	0.74603		628	0.0524	88.69	88.55	88.64	88.6267	0.07095	88.7116	88.5357	88.6393	88.6289	0.08838		627	0.0353	92.75	92.83	92.2	92.5933	0.34298	92.674	92.8279	92.2357	92.5792	0.30723		627	0.0462	91.38	89.18	89.9	90.1533	1.12167	91.2868	89.0977	89.8913	90.0919
629	-0.0019	101.73	101.77	100.44	101.313	0.75659	101.664	101.773	100.427	101.288	0.74776		629	0.0527	88.64	88.47	88.57	88.56	0.08544	88.6678	88.4909	88.5972	88.5853	0.08904		628	0.0354	92.73	92.81	92.17	92.57	0.34871	92.6669	92.818	92.2278	92.5709	0.3066		628	0.0465	91.37	89.18	89.84	90.13	1.12343	91.2933	89.1078	89.8932	90.0981
630	-0.0019	101.75	101.77	100.43	101.317	0.76794	101.67	101.777	100.429	101.292	0.74931		630	0.0529	88.58	88.4	88.52	88.5	0.09165	88.6242	88.446	88.5551	88.5418	0.08984		629	0.0356	92.68	92.79	92.13	92.5333	0.3536	92.6595	92.8081	92.22	92.5625	0.30577		629	0.0468	91.36	89.16	89.79	90.1033	1.13298	91.2986	89.1169	89.8945	90.1033
631	-0.0019	101.75	101.78	100.43	101.32	0.77091	101.675	101.781	100.431	101.296	0.75067		631	0.0532	88.53	88.33	88.47	88.4433	0.10263	88.5809	88.4012	88.5132	88.4984	0.09076		630	0.0356	92.64	92.77	92.13	92.5133	0.33828	92.6518	92.7979	92.2125	92.5541	0.30468		630	0.0469	91.35	89.14	89.76	90.0833	1.13993	91.3028	89.1251	89.8954	90.1077
632	-0.0019	101.77	101.79	100.45	101.337	0.76794	101.68	101.785	100.433	101.299	0.75184		632	0.0534	88.49	88.27	88.43	88.3967	0.11372	88.538	88.3566	88.4715	88.4553	0.09178		631	0.0356	92.6	92.76	92.12	92.4933	0.33307	92.6438	92.7878	92.2053	92.5456	0.30337		631	0.0469	91.33	89.13	89.77	90.0767	1.13161	91.306	89.1325	89.8959	90.1115
633	-0.002	101.76	101.8	100.45	101.337	0.76814	101.683	101.788	100.435	101.302	0.75282		633	0.0536	88.46	88.21	88.39	88.3533	0.12897	88.4955	88.3123	88.4299	88.4126	0.0928		632	0.0355	92.58	92.76	92.15	92.4967	0.31342	92.6358	92.7776	92.1984	92.5373	0.30189		632	0.0467	91.35	89.14	89.8	90.0967	1.13447	91.3083	89.1391	89.8965	90.1146
634	-0.0019	101.76	101.81	100.44	101.337	0.77694	101.686	101.791	100.436	101.304	0.75359		634	0.0538	88.4	88.17	88.35	88.3067	0.12097	88.4534	88.2686	88.3887	88.3702	0.09377		633	0.0355	92.55	92.75	92.15	92.4833	0.30551	92.6278	92.7676	92.1919	92.5291	0.30028		633	0.0466	91.34	89.15	89.83	90.1067	1.12091	91.3097	89.1452	89.8969	90.1173
635	-0.002	101.74	101.83	100.46	101.343	0.76631	101.688	101.793	100.437	101.306	0.75417		635	0.054	88.37	88.14	88.31	88.2733	0.1193	88.4115	88.2254	88.3477	88.3282	0.09458		634	0.0354	92.54	92.73	92.17	92.48	0.28478	92.6199	92.7577	92.1856	92.5211	0.2986		634	0.0463	91.33	89.15	89.88	90.12	1.10964	91.3104	89.1506	89.8972	90.1194
636	-0.002	101.74	101.86	100.47	101.357	0.77022	101.689	101.795	100.438	101.307	0.75455		636	0.0541	88.38	88.13	88.29	88.2667	0.12662	88.3697	88.1827	88.3071	88.2865	0.09521		635	0.0352	92.53	92.72	92.21	92.4867	0.25775	92.6123	92.7479	92.1794	92.5132	0.29692		635	0.046	91.34	89.17	89.95	90.1533	1.0992	91.3102	89.1556	89.8972	90.121
637	-0.002	101.71	101.87	100.46	101.347	0.77203	101.69	101.796	100.439	101.308	0.75473		637	0.0543	88.37	88.11	88.26	88.2467	0.13051	88.3282	88.1405	88.2667	88.2451	0.09569		636	0.0352	92.55	92.74	92.22	92.5033	0.26312	92.6049	92.7382	92.1734	92.5055	0.29525		636	0.0456	91.35	89.19	90.02	90.1867	1.0896	91.3094	89.16	89.8968	90.1221
638	-0.0021	101.71	101.88	100.48	101.357	0.76396	101.69	101.797	100.44	101.309	0.75474		638	0.0543	88.35	88.12	88.24	88.2367	0.11504	88.2868	88.0986	88.2267	88.204	0.0961		637	0.0351	92.56	92.74	92.23	92.51	0.25865	92.5979	92.7286	92.1673	92.4979	0.29369		637	0.0454	91.35	89.19	90.07	90.2033	1.08616	91.3079	89.164	89.8955	90.1225
639	-0.002	101.69	101.88	100.47	101.347	0.76514	101.69	101.797	100.44	101.309	0.75458		639	0.0545	88.29	88.1	88.2	88.1967	0.09504	88.2456	88.0571	88.1868	88.1632	0.09648		638	0.0351	92.58	92.76	92.24	92.5267	0.26407	92.5911	92.7189	92.1611	92.4904	0.29224		638	0.0452	91.37	89.23	90.11	90.2367	1.07561	91.3057	89.1674	89.8932	90.1221
640	-0.002	101.67	101.87	100.47	101.337	0.75719	101.69	101.796	100.44	101.309	0.75425		640	0.0547	88.23	88.07	88.16	88.1533	0.08021	88.2047	88.0156	88.1472	88.1225	0.09693		639	0.0351	92.61	92.74	92.23	92.5267	0.26502	92.5846	92.7092	92.1547	92.4828	0.2909		639	0.0451	91.38	89.25	90.14	90.2567	1.06978	91.3028	89.1701	89.8898	90.1209
641	-0.002	101.66	101.85	100.45	101.32	0.75941	101.689	101.795	100.44	101.308	0.75377		641	0.0549	88.18	88.04	88.12	88.1133	0.07024	88.164	87.9743	88.1077	88.082	0.09744		640	0.0352	92.62	92.71	92.21	92.5133	0.26652	92.5781	92.6994	92.1481	92.4752	0.28968		640	0.0452	91.38	89.27	90.13	90.26	1.06099	91.299	89.1721	89.8849	90.1187
642	-0.0019	101.68	101.85	100.44	101.323	0.7697	101.689	101.793	100.44	101.307	0.75315		642	0.0551	88.13	88.01	88.09	88.0767	0.0611	88.1234	87.9328	88.0684	88.0415	0.09806		641	0.0354	92.62	92.7	92.18	92.5	0.28	92.5716	92.6895	92.1413	92.4675	0.28858		641	0.0453	91.38	89.28	90.09	90.25	1.0591	91.2944	89.1734	89.8785	90.1154
643	-0.0019	101.69	101.84	100.44	101.323	0.76866	101.688	101.791	100.439	101.306	0.75238		643	0.0553	88.05	87.96	88.04	88.0167	0.04933	88.0828	87.8913	88.029	88.001	0.09877		642	0.0354	92.64	92.7	92.16	92.5	0.29597	92.5651	92.6798	92.1343	92.4597	0.2876		642	0.0455	91.39	89.28	90.05	90.24	1.06775	91.2889	89.1737	89.8706	90.1111
644	-0.0019	101.7	101.82	100.44	101.32	0.76446	101.686	101.788	100.439	101.304	0.75145		644	0.0555	88	87.91	88	87.97	0.05196	88.0422	87.8495	87.9898	87.9605	0.09963		643	0.0356	92.64	92.71	92.13	92.4933	0.3166	92.5583	92.6701	92.1271	92.4518	0.2867		643	0.0458	91.38	89.28	90	90.22	1.06715	91.2824	89.1732	89.8613	90.1056
645	-0.0019	101.72	101.81	100.45	101.327	0.76055	101.684	101.785	100.438	101.302	0.75036		645	0.0557	87.98	87.85	87.95	87.9267	0.06807	88.0017	87.8075	87.9506	87.9199	0.10068		644	0.0358	92.63	92.68	92.1	92.47	0.3214	92.5513	92.6604	92.1199	92.4439	0.28582		644	0.0461	91.37	89.27	89.92	90.1867	1.0751	91.275	89.1716	89.8508	90.0991
646	-0.0019	101.73	101.78	100.43	101.313	0.7654	101.682	101.781	100.437	101.3	0.74911		646	0.0561	87.94	87.77	87.89	87.8667	0.08737	87.9615	87.7653	87.9115	87.8794	0.10192		645	0.0358	92.61	92.65	92.08	92.4467	0.31817	92.5439	92.6509	92.1127	92.4358	0.28492		645	0.0465	91.36	89.27	89.85	90.16	1.07893	91.2665	89.1691	89.8391	90.0916
647	-0.0019	101.74	101.78	100.44	101.32	0.76236	101.68	101.777	100.436	101.298	0.74768		647	0.0563	87.89	87.7	87.85	87.8133	0.10017	87.9215	87.7231	87.8724	87.839	0.10334		646	0.036	92.58	92.62	92.05	92.4167	0.31817	92.5362	92.6414	92.1055	92.4277	0.28394		646	0.0468	91.33	89.23	89.77	90.11	1.0905	91.257	89.1656	89.8266	90.0831
648	-0.0019	101.75	101.77	100.43	101.317	0.76794	101.677	101.772	100.435	101.295	0.74605		648	0.0565	87.82	87.64	87.8	87.7533	0.09866	87.8819	87.6809	87.8336	87.7988	0.10492		647	0.0361	92.55	92.62	92.02	92.3967	0.32808	92.5282	92.632	92.0985	92.4196	0.28284		647	0.0471	91.32	89.21	89.73	90.0867	1.09929	91.2466	89.1612	89.8136	90.0738
649	-0.0019	101.75	101.77	100.44	101.32	0.76217	101.673	101.767	100.434	101.291	0.74421		649	0.0567	87.77	87.57	87.76	87.7	0.11269	87.8428	87.6389	87.795	87.7589	0.1066		648	0.0361	92.52	92.62	92.01	92.3833	0.32716	92.52	92.6227	92.0918	92.4115	0.28159		648	0.0473	91.29	89.2	89.68	90.0567	1.09473	91.2352	89.156	89.8001	90.0638
650	-0.0019	101.75	101.78	100.45	101.327	0.75936	101.668	101.762	100.432	101.287	0.74216		650	0.0569	87.74	87.51	87.71	87.6533	0.12503	87.8041	87.5973	87.7566	87.7193	0.10834		649	0.0362	92.49	92.61	92.01	92.37	0.31749	92.5117	92.6135	92.0854	92.4035	0.28019		649	0.0474	91.27	89.17	89.66	90.0333	1.09865	91.2229	89.15	89.7865	90.0531
651	-0.0019	101.74	101.77	100.45	101.32	0.75359	101.663	101.756	100.431	101.283	0.73989		651	0.0571	87.73	87.45	87.68	87.62	0.14933	87.7658	87.556	87.7186	87.6801	0.11008		650	0.0361	92.47	92.62	92.03	92.3733	0.30665	92.5032	92.6044	92.0792	92.3956	0.27866		650	0.0474	91.26	89.16	89.66	90.0267	1.09697	91.2097	89.1432	89.7727	90.0419
652	-0.0019	101.73	101.76	100.44	101.31	0.75359	101.658	101.75	100.429	101.279	0.73739		652	0.0573	87.7	87.42	87.63	87.5833	0.14572	87.7279	87.5152	87.681	87.6414	0.11173		651	0.036	92.45	92.6	92.04	92.3633	0.28989	92.4949	92.5955	92.0734	92.3879	0.27701		651	0.0473	91.23	89.14	89.68	90.0167	1.08491	91.1958	89.1358	89.7588	90.0301
653	-0.0019	101.71	101.77	100.43	101.303	0.75692	101.651	101.744	100.427	101.274	0.73471		653	0.0575	87.67	87.38	87.59	87.5467	0.14978	87.6902	87.475	87.6437	87.603	0.11324		652	0.036	92.42	92.57	92.05	92.3467	0.26764	92.4867	92.5866	92.0678	92.3804	0.27526		652	0.0472	91.2	89.12	89.7	90.0067	1.07337	91.1811	89.1278	89.7447	90.0179
654	-0.0019	101.68	101.78	100.44	101.3	0.74646	101.644	101.737	100.425	101.269	0.73185		654	0.0577	87.62	87.37	87.57	87.52	0.13229	87.6529	87.4354	87.6069	87.565	0.1146		653	0.0359	92.41	92.54	92.06	92.3367	0.24826	92.4787	92.5777	92.0625	92.373	0.27342		653	0.0471	91.18	89.11	89.73	90.0067	1.06237	91.1657	89.1193	89.7305	90.0052
655	-0.0019	101.66	101.77	100.43	101.287	0.74393	101.637	101.73	100.424	101.263	0.72886		655	0.0578	87.59	87.34	87.53	87.4867	0.13051	87.6157	87.3963	87.5704	87.5275	0.11583		654	0.0358	92.42	92.53	92.08	92.3433	0.23459	92.471	92.569	92.0573	92.3658	0.27155		654	0.0469	91.17	89.11	89.77	90.0167	1.05192	91.1497	89.1103	89.7159	89.992
656	-0.0019	101.64	101.78	100.43	101.283	0.74232	101.63	101.722	100.421	101.258	0.72573		656	0.0579	87.59	87.33	87.52	87.48	0.13454	87.5789	87.3577	87.5342	87.4903	0.11699		655	0.0358	92.41	92.5	92.09	92.3333	0.21548	92.4636	92.5602	92.0523	92.3587	0.26968		655	0.0467	91.15	89.11	89.8	90.02	1.03764	91.1331	89.1008	89.7008	89.9782
657	-0.0018	101.61	101.78	100.43	101.273	0.73528	101.622	101.714	100.419	101.252	0.72248		657	0.058	87.59	87.32	87.5	87.47	0.13748	87.5423	87.3194	87.4984	87.4534	0.1181		656	0.0357	92.42	92.53	92.1	92.35	0.22338	92.4565	92.5514	92.0473	92.3517	0.26787		656	0.0465	91.14	89.12	89.84	90.0333	1.02378	91.1159	89.0908	89.685	89.9639
658	-0.0018	101.58	101.76	100.42	101.253	0.72728	101.614	101.706	100.417	101.246	0.71915		658	0.0582	87.55	87.3	87.46	87.4367	0.12662	87.5061	87.2815	87.4629	87.4168	0.11918		657	0.0357	92.44	92.55	92.1	92.3633	0.23459	92.4496	92.5427	92.0423	92.3449	0.26611		657	0.0465	91.14	89.12	89.86	90.04	1.02196	91.0982	89.0802	89.6683	89.9489
659	-0.0018	101.58	101.75	100.42	101.25	0.72381	101.606	101.698	100.415	101.239	0.71575		659	0.0583	87.5	87.29	87.44	87.41	0.10817	87.4701	87.2438	87.4276	87.3805	0.12029		658	0.0357	92.45	92.55	92.1	92.3667	0.23629	92.4429	92.534	92.0373	92.3381	0.26446		658	0.0464	91.12	89.13	89.86	90.0367	1.00669	91.0798	89.0691	89.6507	89.9332
660	-0.0018	101.56	101.73	100.41	101.233	0.71808	101.598	101.689	100.412	101.233	0.71229		660	0.0584	87.42	87.28	87.41	87.37	0.0781	87.4344	87.2062	87.3926	87.3444	0.12148		659	0.0358	92.46	92.55	92.09	92.3667	0.24379	92.4364	92.5255	92.0322	92.3314	0.2629		659	0.0466	91.12	89.13	89.83	90.0267	1.00947	91.0608	89.0574	89.6321	89.9168
661	-0.0018	101.56	101.71	100.42	101.23	0.70548	101.59	101.68	100.41	101.227	0.70881		661	0.0586	87.36	87.24	87.38	87.3267	0.07572	87.399	87.1688	87.3579	87.3086	0.12275		660	0.0359	92.47	92.54	92.07	92.36	0.25357	92.43	92.5171	92.0272	92.3248	0.26139		660	0.0467	91.1	89.13	89.8	90.01	1.00165	91.0413	89.0451	89.6126	89.8997
662	-0.0018	101.56	101.68	100.41	101.217	0.70117	101.582	101.671	100.407	101.22	0.70532		662	0.0588	87.33	87.19	87.33	87.2833	0.08083	87.3638	87.1315	87.3235	87.273	0.12412		661	0.036	92.47	92.51	92.05	92.3433	0.25482	92.4237	92.5088	92.0222	92.3182	0.2599		661	0.047	91.09	89.14	89.75	89.9933	0.99751	91.0212	89.0323	89.592	89.8819
663	-0.0017	101.57	101.66	100.4	101.21	0.70292	101.574	101.662	100.405	101.214	0.70183		663	0.059	87.3	87.14	87.29	87.2433	0.08963	87.329	87.0944	87.2894	87.2376	0.12558		662	0.0362	92.47	92.48	92.01	92.32	0.26851	92.4175	92.5006	92.0173	92.3118	0.25837		662	0.0473	91.08	89.12	89.68	89.96	1.00955	91.0005	89.019	89.5706	89.8634
664	-0.0017	101.57	101.64	100.4	101.203	0.69659	101.566	101.653	100.402	101.207	0.69836		664	0.0593	87.29	87.09	87.25	87.21	0.10583	87.2946	87.0575	87.2557	87.2026	0.12718		663	0.0362	92.46	92.45	91.99	92.3	0.26851	92.4113	92.4926	92.0127	92.3055	0.2568		663	0.0476	91.06	89.09	89.62	89.9233	1.01943	90.9793	89.0051	89.5485	89.8443
665	-0.0017	101.58	101.63	100.39	101.2	0.70193	101.559	101.644	100.4	101.201	0.69493		665	0.0595	87.25	87.02	87.2	87.1567	0.12097	87.2607	87.0208	87.2223	87.168	0.12886		664	0.0364	92.45	92.43	91.96	92.28	0.27731	92.4052	92.4848	92.0084	92.2995	0.25519		664	0.048	91.03	89.07	89.54	89.88	1.02328	90.9577	88.9908	89.5259	89.8248
666	-0.0017	101.59	101.61	100.39	101.197	0.69867	101.551	101.635	100.398	101.195	0.69153		666	0.0597	87.19	86.97	87.16	87.1067	0.1193	87.2272	86.9845	87.1894	87.1337	0.1306		665	0.0365	92.43	92.42	91.94	92.2633	0.28006	92.3993	92.4774	92.0045	92.2937	0.25351		665	0.0484	91	89.04	89.46	89.8333	1.03196	90.9356	88.9759	89.503	89.8048
667	-0.0017	101.59	101.61	100.39	101.197	0.69867	101.544	101.627	100.396	101.189	0.68814		667	0.0599	87.13	86.9	87.11	87.0467	0.12741	87.1942	86.9486	87.1569	87.0999	0.13234		666	0.0366	92.4	92.43	91.92	92.25	0.28618	92.3936	92.4703	92.001	92.2883	0.25176		666	0.0487	90.97	89	89.38	89.7833	1.0451	90.9132	88.9607	89.4798	89.7846
668	-0.0017	101.58	101.6	100.39	101.19	0.69289	101.537	101.619	100.394	101.183	0.68479		668	0.0601	87.07	86.84	87.07	86.9933	0.13279	87.1616	86.9132	87.1248	87.0666	0.13407		667	0.0366	92.38	92.45	91.91	92.2467	0.29366	92.3882	92.4635	91.9979	92.2832	0.24994		667	0.049	90.93	88.98	89.33	89.7467	1.03963	90.8904	88.9452	89.4567	89.7641
669	-0.0017	101.59	101.59	100.4	101.193	0.68705	101.529	101.611	100.392	101.177	0.68153		669	0.0603	87.04	86.78	87.04	86.9533	0.15011	87.1295	86.8784	87.0933	87.0337	0.13576		668	0.0366	92.36	92.47	91.91	92.2467	0.2967	92.3832	92.4573	91.9954	92.2786	0.24805		668	0.0492	90.89	88.95	89.29	89.71	1.03595	90.8673	88.9294	89.4335	89.7434
670	-0.0017	101.55	101.56	100.38	101.163	0.6784	101.522	101.603	100.39	101.172	0.67834		670	0.0605	87.01	86.72	86.99	86.9067	0.16197	87.0978	86.8441	87.0623	87.0014	0.13738		669	0.0366	92.34	92.47	91.92	92.2433	0.28746	92.3785	92.4515	91.9934	92.2745	0.24611		669	0.0493	90.86	88.91	89.27	89.68	1.03764	90.8439	88.9134	89.4105	89.7226
671	-0.0017	101.54	101.56	100.38	101.16	0.67557	101.515	101.596	100.388	101.167	0.67524		671	0.0606	87.01	86.68	86.97	86.8867	0.18009	87.0666	86.8106	87.0319	86.9697	0.1389		670	0.0366	92.3	92.46	91.91	92.2233	0.2829	92.3743	92.4463	91.992	92.2709	0.24415		670	0.0494	90.8	88.86	89.24	89.6333	1.02807	90.8204	88.8972	89.3877	89.7018
672	-0.0017	101.52	101.56	100.39	101.157	0.66425	101.509	101.589	100.387	101.162	0.67221		672	0.0608	87.01	86.66	86.94	86.87	0.1852	87.036	86.7778	87.0021	86.9386	0.14033		671	0.0365	92.29	92.44	91.94	92.2233	0.25658	92.3707	92.4416	91.9912	92.2678	0.24217		671	0.0493	90.78	88.84	89.26	89.6267	1.02065	90.7968	88.881	89.3651	89.6809
673	-0.0017	101.49	101.55	100.39	101.143	0.6531	101.502	101.583	100.386	101.157	0.66929		673	0.0609	86.99	86.63	86.91	86.8433	0.18903	87.006	86.7457	86.9728	86.9082	0.1417		672	0.0364	92.28	92.44	91.95	92.2233	0.24987	92.3676	92.4372	91.9909	92.2653	0.24012		672	0.0492	90.75	88.81	89.28	89.6133	1.01204	90.773	88.8646	89.3425	89.6601
674	-0.0017	101.46	101.54	100.38	101.127	0.64787	101.496	101.577	100.384	101.153	0.66648		674	0.061	86.97	86.62	86.89	86.8267	0.18339	86.9765	86.7143	86.9442	86.8783	0.143		673	0.0364	92.26	92.43	91.96	92.2167	0.23798	92.3652	92.4333	91.9912	92.2632	0.23803		673	0.0492	90.71	88.8	89.3	89.6033	0.99047	90.7492	88.8483	89.3201	89.6392
675	-0.0017	101.43	101.54	100.38	101.117	0.64034	101.491	101.571	100.383	101.148	0.66382		675	0.0611	86.96	86.61	86.88	86.8167	0.18339	86.9475	86.6836	86.9162	86.8491	0.1442		674	0.0363	92.25	92.41	91.98	92.2133	0.21733	92.3634	92.4297	91.992	92.2617	0.23594		674	0.049	90.68	88.78	89.32	89.5933	0.97905	90.7254	88.8318	89.2977	89.6183
676	-0.0016	101.39	101.51	100.37	101.09	0.62642	101.485	101.566	100.382	101.145	0.66128		676	0.0613	86.93	86.6	86.84	86.79	0.17059	86.919	86.6535	86.8888	86.8204	0.14533		675	0.0362	92.26	92.41	91.99	92.22	0.21284	92.3622	92.4267	91.9932	92.2607	0.23388		675	0.049	90.66	88.76	89.34	89.5867	0.97372	90.7015	88.8154	89.2753	89.5974
677	-0.0016	101.37	101.51	100.36	101.08	0.62746	101.48	101.561	100.382	101.141	0.65892		677	0.0614	86.87	86.59	86.82	86.76	0.14933	86.891	86.6242	86.8619	86.7924	0.14638		676	0.0362	92.27	92.4	91.99	92.22	0.20952	92.3616	92.4241	91.9949	92.2602	0.23187		676	0.0489	90.63	88.76	89.35	89.58	0.95598	90.6776	88.799	89.2528	89.5765
678	-0.0015	101.35	101.51	100.35	101.07	0.62865	101.476	101.557	100.381	101.138	0.65672		678	0.0615	86.83	86.59	86.8	86.74	0.13077	86.8635	86.5954	86.8357	86.7648	0.14741		677	0.0362	92.27	92.37	92	92.2133	0.1914	92.3617	92.4221	91.9971	92.2603	0.22992		677	0.0489	90.61	88.75	89.36	89.5733	0.94817	90.6538	88.7827	89.2302	89.5556
679	-0.0016	101.36	101.52	100.36	101.08	0.62865	101.472	101.553	100.381	101.136	0.65471		679	0.0615	86.8	86.59	86.79	86.7267	0.11846	86.8365	86.5672	86.81	86.7379	0.1484		678	0.0362	92.3	92.35	92.01	92.22	0.18358	92.3625	92.4206	91.9998	92.261	0.22801		678	0.0489	90.59	88.76	89.35	89.5667	0.93404	90.6301	88.7663	89.2077	89.5347
680	-0.0015	101.36	101.51	100.36	101.077	0.62517	101.469	101.55	100.381	101.133	0.65291		680	0.0617	86.76	86.57	86.76	86.6967	0.1097	86.81	86.5396	86.7848	86.7115	0.14939		679	0.0361	92.33	92.35	92.02	92.2333	0.18502	92.364	92.4196	92.0031	92.2622	0.22614		679	0.0489	90.6	88.76	89.34	89.5667	0.94071	90.6064	88.75	89.185	89.5138
681	-0.0015	101.36	101.5	100.35	101.07	0.62746	101.467	101.547	100.381	101.132	0.65131		681	0.0617	86.75	86.54	86.75	86.68	0.12124	86.784	86.5125	86.7602	86.6856	0.15034		680	0.0362	92.34	92.34	92	92.2267	0.1963	92.3661	92.4191	92.0068	92.264	0.22429		680	0.0492	90.58	88.75	89.3	89.5433	0.93895	90.5827	88.7337	89.1623	89.4929
682	-0.0015	101.35	101.48	100.35	101.06	0.6183	101.465	101.545	100.381	101.13	0.64994		682	0.0619	86.73	86.51	86.71	86.65	0.12166	86.7585	86.486	86.7361	86.6602	0.15127		681	0.0362	92.37	92.34	91.99	92.2333	0.21127	92.3689	92.419	92.0111	92.2664	0.22245		681	0.0494	90.57	88.74	89.25	89.52	0.9444	90.5591	88.7174	89.1395	89.472
683	-0.0015	101.39	101.48	100.35	101.073	0.62804	101.463	101.544	100.382	101.13	0.6488		683	0.062	86.71	86.48	86.69	86.6267	0.12741	86.7336	86.4601	86.7126	86.6354	0.15221		682	0.0363	92.37	92.35	91.98	92.2333	0.21962	92.3723	92.4194	92.016	92.2692	0.22058		682	0.0498	90.54	88.72	89.17	89.4767	0.94796	90.5356	88.7012	89.1168	89.4512
684	-0.0015	101.4	101.48	100.36	101.08	0.62482	101.463	101.543	100.383	101.129	0.6479		684	0.0622	86.69	86.43	86.65	86.59	0.14	86.7093	86.4347	86.6897	86.6112	0.15317		683	0.0364	92.39	92.37	91.96	92.24	0.24269	92.3764	92.4203	92.0215	92.2728	0.21871		683	0.0501	90.53	88.72	89.11	89.4533	0.95259	90.5122	88.6851	89.0941	89.4304
685	-0.0015	101.42	101.46	100.35	101.077	0.62963	101.462	101.542	100.383	101.129	0.64721		685	0.0624	86.65	86.39	86.63	86.5567	0.14468	86.6857	86.41	86.6673	86.5876	0.15415		684	0.0364	92.39	92.38	91.95	92.24	0.2512	92.3812	92.4219	92.0276	92.2769	0.21688		684	0.0504	90.5	88.69	89.04	89.41	0.96005	90.4889	88.669	89.0716	89.4098
686	-0.0015	101.43	101.46	100.35	101.08	0.63238	101.463	101.543	100.385	101.13	0.64674		686	0.0625	86.63	86.34	86.6	86.5233	0.15948	86.6626	86.3858	86.6455	86.5647	0.15511		685	0.0365	92.38	92.37	91.95	92.2333	0.24542	92.3866	92.4243	92.0343	92.2818	0.21513		685	0.0508	90.47	88.67	88.96	89.3667	0.96645	90.4657	88.653	89.0491	89.3893
687	-0.0015	101.45	101.46	100.35	101.087	0.63799	101.464	101.543	100.386	101.131	0.6465		687	0.0627	86.59	86.29	86.56	86.48	0.16523	86.6401	86.3623	86.6243	86.5422	0.156		686	0.0365	92.37	92.36	91.94	92.2233	0.24542	92.3928	92.4276	92.0417	92.2873	0.21345		686	0.0511	90.44	88.65	88.89	89.3267	0.97161	90.4426	88.6371	89.0269	89.3689
688	-0.0016	101.46	101.47	100.36	101.097	0.63799	101.465	101.545	100.387	101.133	0.64649		688	0.0628	86.54	86.25	86.54	86.4433	0.16743	86.618	86.3395	86.6037	86.5204	0.15683		687	0.0366	92.37	92.36	91.93	92.22	0.2512	92.3995	92.4318	92.0497	92.2937	0.2119		687	0.0514	90.41	88.61	88.83	89.2833	0.9819	90.4197	88.6213	89.0048	89.3486
689	-0.0016	101.48	101.48	100.37	101.11	0.64086	101.467	101.547	100.389	101.134	0.64669		689	0.0629	86.52	86.21	86.52	86.4167	0.17898	86.5963	86.3173	86.5837	86.4991	0.15761		688	0.0365	92.35	92.36	91.94	92.2167	0.23965	92.407	92.4369	92.0584	92.3007	0.21042		688	0.0516	90.38	88.58	88.79	89.25	0.98423	90.3969	88.6057	88.9828	89.3284
690	-0.0016	101.48	101.48	100.36	101.107	0.64663	101.47	101.549	100.391	101.137	0.64712		690	0.063	86.49	86.17	86.49	86.3833	0.18475	86.5752	86.2956	86.5643	86.4784	0.15836		689	0.0364	92.35	92.38	91.95	92.2267	0.24007	92.415	92.4428	92.0676	92.3085	0.20905		689	0.0517	90.36	88.56	88.77	89.23	0.98423	90.3742	88.5902	88.9608	89.3084
691	-0.0016	101.48	101.5	100.37	101.117	0.64671	101.473	101.552	100.393	101.14	0.64775		691	0.0631	86.47	86.15	86.47	86.3633	0.18475	86.5547	86.2746	86.5454	86.4582	0.15911		690	0.0364	92.34	92.38	91.97	92.23	0.22605	92.4237	92.4495	92.0775	92.3169	0.20777		690	0.0518	90.32	88.52	88.75	89.1967	0.97961	90.3516	88.5748	88.9391	89.2885
692	-0.0017	101.48	101.5	100.39	101.123	0.63516	101.477	101.556	100.395	101.143	0.64863		692	0.0632	86.45	86.13	86.45	86.3433	0.18475	86.5347	86.2541	86.5271	86.4386	0.15986		691	0.0362	92.33	92.4	92	92.2433	0.21362	92.433	92.457	92.0878	92.326	0.20657		691	0.0518	90.3	88.51	88.75	89.1867	0.97161	90.3292	88.5596	88.9174	89.2687
693	-0.0017	101.48	101.53	100.39	101.133	0.64423	101.481	101.56	100.398	101.146	0.64974		693	0.0633	86.44	86.11	86.44	86.33	0.19053	86.5154	86.2343	86.5093	86.4197	0.16059		692	0.0361	92.33	92.42	92.02	92.2567	0.20984	92.4429	92.4652	92.0988	92.3356	0.20542		692	0.0518	90.26	88.48	88.77	89.17	0.95504	90.3069	88.5444	88.8958	89.249
694	-0.0017	101.47	101.55	100.39	101.137	0.64787	101.486	101.565	100.4	101.15	0.65109		694	0.0633	86.44	86.11	86.43	86.3267	0.18771	86.4966	86.215	86.4921	86.4012	0.1613		693	0.0359	92.34	92.45	92.07	92.2867	0.19553	92.4534	92.474	92.1102	92.3459	0.20434		693	0.0516	90.24	88.47	88.79	89.1667	0.9432	90.2848	88.5293	88.8742	89.2294
695	-0.0018	101.47	101.57	100.42	101.153	0.63705	101.492	101.57	100.403	101.155	0.65267		695	0.0633	86.44	86.11	86.43	86.3267	0.18771	86.4783	86.1963	86.4754	86.3833	0.16198		694	0.0357	92.35	92.47	92.1	92.3067	0.18877	92.4645	92.4834	92.1222	92.3567	0.20331		694	0.0515	90.22	88.46	88.82	89.1667	0.9298	90.2628	88.5143	88.8526	89.2099
696	-0.0018	101.46	101.58	100.41	101.15	0.64366	101.498	101.576	100.405	101.16	0.65446		696	0.0634	86.45	86.12	86.42	86.33	0.18248	86.4604	86.1781	86.4593	86.3659	0.16264		695	0.0356	92.38	92.49	92.14	92.3367	0.17898	92.4762	92.4934	92.1347	92.3681	0.20231		695	0.0513	90.21	88.46	88.86	89.1767	0.91697	90.2409	88.4994	88.8311	89.1905
697	-0.0018	101.45	101.58	100.42	101.15	0.63553	101.504	101.583	100.408	101.165	0.65642		697	0.0633	86.44	86.14	86.43	86.3367	0.17039	86.443	86.1605	86.4437	86.3491	0.16329		696	0.0354	92.4	92.47	92.17	92.3467	0.15695	92.4884	92.504	92.1477	92.38	0.20134		696	0.0512	90.19	88.45	88.88	89.1733	0.90633	90.2191	88.4846	88.8097	89.1711
698	-0.0018	101.45	101.6	100.42	101.157	0.64237	101.511	101.589	100.411	101.171	0.65857		698	0.0634	86.44	86.14	86.42	86.3333	0.16773	86.4261	86.1433	86.4285	86.3327	0.16394		697	0.0353	92.43	92.45	92.2	92.36	0.13892	92.5011	92.5151	92.1612	92.3925	0.20039		697	0.0511	90.18	88.45	88.9	89.1767	0.89757	90.1974	88.4698	88.7884	89.1519
699	-0.0018	101.44	101.6	100.41	101.15	0.64583	101.518	101.597	100.415	101.176	0.66089		699	0.0635	86.41	86.14	86.41	86.32	0.15588	86.4097	86.1267	86.4138	86.3167	0.16458		698	0.0352	92.46	92.46	92.21	92.3767	0.14434	92.5144	92.5268	92.1753	92.4055	0.19947		698	0.051	90.17	88.45	88.92	89.18	0.88899	90.1758	88.455	88.7673	89.1327
700	-0.0018	101.45	101.61	100.42	101.16	0.64583	101.525	101.604	100.418	101.183	0.66334		700	0.0634	86.4	86.15	86.41	86.32	0.14731	86.3938	86.1106	86.3996	86.3013	0.16521		699	0.0351	92.49	92.48	92.23	92.4	0.14731	92.5283	92.5392	92.1899	92.4191	0.19861		699	0.051	90.15	88.45	88.91	89.17	0.87932	90.1542	88.4402	88.7463	89.1136
701	-0.0018	101.46	101.62	100.43	101.17	0.64583	101.533	101.612	100.421	101.189	0.66591		701	0.0635	86.39	86.15	86.4	86.3133	0.14154	86.3783	86.095	86.3858	86.2864	0.16579		700	0.0351	92.53	92.49	92.24	92.42	0.15716	92.5426	92.5524	92.2049	92.4333	0.19785		700	0.0511	90.14	88.46	88.9	89.1667	0.87117	90.1328	88.4254	88.7256	89.0946
702	-0.0019	101.49	101.63	100.43	101.183	0.65615	101.541	101.62	100.425	101.195	0.66859		702	0.0636	86.37	86.15	86.39	86.3033	0.13317	86.3634	86.0799	86.3725	86.2719	0.16636		701	0.035	92.57	92.51	92.25	92.4433	0.1701	92.5574	92.5663	92.2204	92.4481	0.19717		701	0.0512	90.13	88.46	88.88	89.1567	0.8687	90.1112	88.4106	88.705	89.0756
703	-0.0018	101.49	101.63	100.42	101.18	0.66189	101.549	101.629	100.428	101.202	0.67138		703	0.0637	86.34	86.12	86.36	86.2733	0.13317	86.349	86.0653	86.3595	86.2579	0.16686		702	0.035	92.61	92.53	92.26	92.4667	0.18339	92.5726	92.581	92.2364	92.4633	0.1966		702	0.0513	90.13	88.45	88.85	89.1433	0.87757	90.0898	88.3957	88.6847	89.0567
704	-0.0019	101.53	101.64	100.44	101.203	0.66335	101.557	101.638	100.432	101.209	0.67425		704	0.0637	86.32	86.11	86.35	86.26	0.13077	86.3349	86.0513	86.3468	86.2443	0.16727		703	0.035	92.63	92.53	92.25	92.47	0.19698	92.5883	92.5963	92.2527	92.4791	0.19611		703	0.0516	90.11	88.43	88.79	89.11	0.88453	90.0683	88.3808	88.6646	89.0379
705	-0.0019	101.56	101.63	100.44	101.21	0.66776	101.566	101.647	100.435	101.216	0.67722		705	0.0638	86.3	86.08	86.34	86.24	0.14	86.3211	86.0378	86.3345	86.2311	0.16759		704	0.035	92.67	92.55	92.26	92.4933	0.21079	92.6043	92.6122	92.2694	92.4953	0.19567		704	0.0519	90.09	88.44	88.73	89.0867	0.88093	90.0469	88.3658	88.6447	89.0191
706	-0.0019	101.57	101.64	100.44	101.217	0.67352	101.574	101.656	100.439	101.223	0.68028		706	0.0639	86.28	86.05	86.32	86.2167	0.14572	86.3077	86.0248	86.3226	86.2184	0.1678		705	0.035	92.68	92.56	92.25	92.4967	0.22189	92.6208	92.6284	92.2865	92.5119	0.19524		705	0.0522	90.07	88.42	88.67	89.0533	0.88929	90.0253	88.3509	88.6248	89.0003
707	-0.0019	101.59	101.63	100.43	101.217	0.68157	101.583	101.665	100.442	101.23	0.68344		707	0.0641	86.25	86.01	86.28	86.18	0.14799	86.2946	86.0123	86.311	86.206	0.16791		706	0.035	92.7	92.58	92.26	92.5133	0.22745	92.6377	92.6448	92.3039	92.5288	0.19481		706	0.0526	90.05	88.4	88.6	89.0167	0.90046	90.0039	88.3359	88.6051	88.9816
708	-0.0019	101.62	101.65	100.45	101.24	0.68432	101.592	101.675	100.446	101.237	0.6867		708	0.0641	86.25	85.98	86.27	86.1667	0.16197	86.2819	86.0003	86.2999	86.194	0.16801		707	0.035	92.7	92.58	92.26	92.5133	0.22745	92.655	92.6614	92.3216	92.546	0.19436		707	0.0529	90.01	88.37	88.53	88.97	0.90421	89.9824	88.3209	88.5855	88.9629
709	-0.002	101.65	101.65	100.45	101.25	0.69282	101.601	101.685	100.45	101.245	0.69003		709	0.0642	86.23	85.95	86.26	86.1467	0.17098	86.2696	85.9887	86.2891	86.1825	0.1681		708	0.0349	92.7	92.61	92.27	92.5267	0.22679	92.6728	92.6782	92.3396	92.5635	0.19396		708	0.0532	90	88.34	88.48	88.94	0.92065	89.9611	88.3059	88.5657	88.9442
710	-0.002	101.66	101.66	100.46	101.26	0.69282	101.61	101.694	100.453	101.252	0.69344		710	0.0643	86.21	85.91	86.24	86.12	0.18248	86.2576	85.9774	86.2788	86.1713	0.16821		709	0.0349	92.7	92.66	92.29	92.55	0.22605	92.691	92.6953	92.3577	92.5813	0.19367		709	0.0534	89.97	88.31	88.43	88.9033	0.92571	89.9397	88.2909	88.5458	88.9254
711	-0.002	101.67	101.67	100.47	101.27	0.69282	101.619	101.704	100.457	101.26	0.69693		711	0.0644	86.19	85.89	86.22	86.1	0.18248	86.246	85.9665	86.2688	86.1604	0.16834		710	0.0348	92.71	92.71	92.3	92.5733	0.23671	92.7095	92.713	92.376	92.5995	0.19355		710	0.0537	89.94	88.28	88.38	88.8667	0.93088	89.9183	88.2758	88.5256	88.9065
712	-0.002	101.68	101.68	100.46	101.273	0.70437	101.629	101.714	100.461	101.268	0.7005		712	0.0644	86.17	85.86	86.21	86.08	0.19157	86.2347	85.9558	86.2591	86.1498	0.1685		711	0.0346	92.7	92.76	92.33	92.5967	0.23288	92.7284	92.7311	92.3944	92.618	0.19359		711	0.0538	89.9	88.25	88.35	88.8333	0.92511	89.8968	88.2606	88.505	88.8875
713	-0.002	101.69	101.7	100.46	101.283	0.71305	101.639	101.724	100.464	101.276	0.70413		713	0.0645	86.17	85.84	86.2	86.07	0.19975	86.2236	85.9452	86.2497	86.1395	0.16875		712	0.0346	92.7	92.8	92.35	92.6167	0.23629	92.7475	92.7496	92.413	92.6367	0.19374		712	0.0539	89.86	88.23	88.32	88.8033	0.91621	89.8752	88.2452	88.4839	88.8681
714	-0.002	101.68	101.71	100.46	101.283	0.71319	101.649	101.734	100.468	101.284	0.70784		714	0.0646	86.16	85.81	86.18	86.05	0.20809	86.2127	85.9348	86.2405	86.1293	0.16906		713	0.0344	92.7	92.83	92.39	92.64	0.22605	92.7669	92.7682	92.4317	92.6556	0.19394		713	0.054	89.84	88.19	88.31	88.78	0.91995	89.8535	88.2296	88.4623	88.8485
715	-0.0021	101.7	101.74	100.48	101.307	0.71619	101.659	101.744	100.471	101.292	0.71162		715	0.0645	86.17	85.82	86.19	86.06	0.20809	86.202	85.9244	86.2315	86.1193	0.16946		714	0.0343	92.7	92.84	92.41	92.65	0.21932	92.7864	92.787	92.4504	92.6746	0.19414		714	0.054	89.79	88.17	88.31	88.7567	0.89763	89.8316	88.2138	88.4401	88.8285
716	-0.0021	101.68	101.75	100.48	101.303	0.71389	101.67	101.754	100.475	101.3	0.71548		716	0.0646	86.17	85.81	86.18	86.0533	0.21079	86.1915	85.9141	86.2228	86.1095	0.16993		715	0.0341	92.72	92.88	92.45	92.6833	0.21733	92.806	92.8056	92.4693	92.6936	0.19429		715	0.0539	89.78	88.16	88.34	88.76	0.88792	89.8095	88.1975	88.4172	88.8081
717	-0.0021	101.69	101.78	100.48	101.317	0.72597	101.68	101.764	100.478	101.308	0.7194		717	0.0645	86.18	85.83	86.19	86.0667	0.20502	86.1811	85.9038	86.2142	86.0997	0.17047		716	0.0339	92.73	92.88	92.48	92.6967	0.20207	92.8257	92.8243	92.4883	92.7128	0.19439		716	0.0538	89.74	88.14	88.35	88.7433	0.8695	89.7872	88.181	88.3939	88.7874
718	-0.0021	101.69	101.8	100.49	101.327	0.72666	101.691	101.774	100.482	101.316	0.72337		718	0.0646	86.18	85.85	86.19	86.0733	0.19348	86.171	85.8936	86.2058	86.0901	0.17107		717	0.0337	92.76	92.89	92.53	92.7267	0.1823	92.8454	92.843	92.5074	92.732	0.19444		717	0.0536	89.73	88.13	88.38	88.7467	0.86072	89.7646	88.1641	88.3701	88.7663
719	-0.0021	101.68	101.81	100.48	101.323	0.73323	101.702	101.784	100.485	101.324	0.72732		719	0.0646	86.18	85.86	86.19	86.0767	0.18771	86.1612	85.8836	86.1976	86.0808	0.17174		718	0.0336	92.8	92.88	92.56	92.7467	0.16653	92.8652	92.8619	92.5267	92.7513	0.19446		718	0.0535	89.72	88.12	88.4	88.7467	0.85448	89.7418	88.1469	88.3461	88.7449
720	-0.0022	101.68	101.84	100.5	101.34	0.73185	101.712	101.794	100.489	101.332	0.73131		720	0.0645	86.19	85.87	86.19	86.0833	0.18475	86.1517	85.8737	86.1896	86.0717	0.1725		719	0.0335	92.82	92.85	92.58	92.75	0.14799	92.8849	92.8812	92.5462	92.7708	0.19448		719	0.0535	89.69	88.11	88.42	88.74	0.8372	89.7188	88.1294	88.3218	88.7233
721	-0.0022	101.68	101.84	100.5	101.34	0.73185	101.723	101.805	100.492	101.34	0.73535		721	0.0645	86.17	85.89	86.2	86.0867	0.17098	86.1428	85.864	86.1818	86.0629	0.17333		720	0.0333	92.87	92.84	92.62	92.7767	0.1365	92.9048	92.9009	92.566	92.7905	0.19448		720	0.0534	89.69	88.12	88.44	88.75	0.82964	89.6956	88.1115	88.2974	88.7015
722	-0.0022	101.68	101.85	100.51	101.347	0.72954	101.734	101.815	100.496	101.348	0.7394		722	0.0645	86.18	85.91	86.2	86.0967	0.16197	86.1342	85.8546	86.1745	86.0544	0.17423		721	0.0332	92.91	92.84	92.64	92.7967	0.14012	92.9247	92.9209	92.5861	92.8105	0.19439		721	0.0534	89.68	88.11	88.44	88.7433	0.82779	89.6722	88.0935	88.2732	88.6796
723	-0.0021	101.68	101.84	100.49	101.337	0.73759	101.744	101.826	100.499	101.356	0.74346		723	0.0646	86.14	85.9	86.18	86.0733	0.15144	86.126	85.8455	86.1675	86.0463	0.17516		722	0.0331	92.95	92.87	92.67	92.83	0.14422	92.9447	92.9409	92.6065	92.8307	0.19415		722	0.0534	89.67	88.11	88.44	88.74	0.82213	89.6487	88.0752	88.2492	88.6577
724	-0.0022	101.7	101.85	100.5	101.35	0.73993	101.755	101.836	100.503	101.365	0.7475		724	0.0646	86.13	85.91	86.18	86.0733	0.14364	86.1182	85.8368	86.1609	86.0386	0.17607		723	0.0331	92.99	92.91	92.67	92.8567	0.16653	92.9648	92.961	92.6274	92.8511	0.19372		723	0.0535	89.64	88.1	88.4	88.7133	0.81641	89.6249	88.0568	88.2254	88.6357
725	-0.0022	101.71	101.85	100.5	101.353	0.74232	101.765	101.847	100.506	101.373	0.75154		725	0.0647	86.11	85.9	86.16	86.0567	0.13796	86.1106	85.8286	86.1547	86.0313	0.17692		724	0.033	93.03	92.99	92.69	92.9033	0.18583	92.9851	92.9811	92.6486	92.8716	0.19313		724	0.0537	89.64	88.1	88.38	88.7067	0.82033	89.6011	88.0381	88.202	88.6137
726	-0.0021	101.7	101.84	100.49	101.343	0.74232	101.775	101.858	100.51	101.381	0.75559		726	0.0648	86.08	85.89	86.14	86.0367	0.13051	86.1032	85.8208	86.1488	86.0243	0.17769		725	0.033	93.06	93.05	92.69	92.9333	0.21079	93.0055	93.0014	92.6701	92.8923	0.19249		725	0.0539	89.62	88.08	88.33	88.6767	0.82646	89.5771	88.0194	88.179	88.5918
727	-0.0022	101.74	101.86	100.5	101.367	0.75295	101.785	101.869	100.513	101.389	0.75966		727	0.0648	86.07	85.87	86.13	86.0233	0.13614	86.0961	85.8135	86.1432	86.0176	0.17835		726	0.033	93.07	93.08	92.68	92.9433	0.22811	93.0262	93.0218	92.6918	92.9133	0.19182		726	0.0542	89.58	88.05	88.27	88.6333	0.82718	89.5531	88.0006	88.1563	88.57
728	-0.0021	101.76	101.87	100.49	101.373	0.76696	101.795	101.88	100.516	101.397	0.76375		728	0.0649	86.05	85.86	86.12	86.01	0.13454	86.0893	85.8067	86.138	86.0113	0.1789		727	0.0329	93.1	93.12	92.7	92.9733	0.23692	93.0471	93.0424	92.7138	92.9344	0.19114		727	0.0545	89.58	88.04	88.21	88.61	0.84433	89.529	87.9818	88.1339	88.5482
729	-0.0022	101.77	101.87	100.5	101.38	0.76374	101.804	101.891	100.52	101.405	0.76789		729	0.065	86.03	85.83	86.09	85.9833	0.13614	86.0829	85.8004	86.133	86.0054	0.17932		728	0.0329	93.11	93.11	92.7	92.9733	0.23671	93.0684	93.0631	92.7359	92.9558	0.19046		728	0.0548	89.55	88.02	88.15	88.5733	0.84831	89.5049	87.963	88.1117	88.5266
730	-0.0022	101.81	101.88	100.51	101.4	0.77156	101.814	101.902	100.523	101.413	0.77206		730	0.0651	86.02	85.8	86.09	85.97	0.15133	86.0767	85.7946	86.1282	85.9998	0.17964		729	0.0329	93.13	93.09	92.71	92.9767	0.2318	93.09	93.0836	92.7582	92.9773	0.18975		729	0.0552	89.52	87.99	88.07	88.5267	0.86118	89.4809	87.9442	88.0898	88.505
731	-0.0023	101.85	101.9	100.53	101.427	0.77694	101.824	101.913	100.526	101.421	0.77628		731	0.0651	86.03	85.79	86.08	85.9667	0.15503	86.0707	85.7891	86.1238	85.9945	0.17987		730	0.0328	93.14	93.08	92.72	92.98	0.22716	93.112	93.104	92.7806	92.9989	0.18905		730	0.0554	89.49	87.96	88.02	88.49	0.86654	89.4569	87.9255	88.0679	88.4834
732	-0.0023	101.88	101.91	100.53	101.44	0.78823	101.834	101.924	100.529	101.429	0.78055		732	0.0651	86.04	85.76	86.08	85.96	0.17436	86.0648	85.784	86.1196	85.9895	0.18005		731	0.0327	93.16	93.06	92.74	92.9867	0.21939	93.1344	93.1245	92.8031	93.0207	0.18847		731	0.0557	89.48	87.95	87.97	88.4667	0.87763	89.4329	87.9068	88.0459	88.4619
733	-0.0024	101.91	101.92	100.54	101.457	0.79387	101.844	101.935	100.533	101.437	0.78488		733	0.065	86.04	85.73	86.09	85.9533	0.19502	86.0591	85.7792	86.1159	85.9847	0.18021		732	0.0327	93.17	93.04	92.76	92.99	0.20952	93.1572	93.1453	92.8257	93.0427	0.18806		732	0.0559	89.44	87.92	87.91	88.4233	0.88047	89.409	87.8882	88.0237	88.4403
734	-0.0024	101.93	101.93	100.55	101.47	0.79674	101.855	101.946	100.536	101.446	0.78928		734	0.065	86.03	85.71	86.1	85.9467	0.20793	86.0535	85.7748	86.1124	85.9802	0.18033		733	0.0326	93.18	93.11	92.78	93.0233	0.21362	93.1804	93.166	92.8482	93.0649	0.1878		733	0.0561	89.42	87.89	87.88	88.3967	0.88625	89.3852	87.8696	88.0012	88.4186
735	-0.0024	101.93	101.94	100.55	101.473	0.79965	101.866	101.958	100.539	101.454	0.79373		735	0.0651	86.02	85.69	86.09	85.9333	0.21362	86.0482	85.7704	86.109	85.9759	0.18048		734	0.0325	93.19	93.2	92.79	93.06	0.23388	93.204	93.1868	92.8707	93.0872	0.18764		734	0.0563	89.38	87.87	87.84	88.3633	0.88059	89.3615	87.851	87.9783	88.3969
736	-0.0024	101.94	101.95	100.55	101.48	0.80542	101.877	101.969	100.543	101.463	0.79819		736	0.0651	86	85.68	86.08	85.92	0.21166	86.0431	85.7662	86.1057	85.9717	0.18069		735	0.0324	93.19	93.26	92.82	93.09	0.23643	93.2279	93.2073	92.8933	93.1095	0.18753		735	0.0565	89.34	87.83	87.81	88.3267	0.87763	89.3377	87.8324	87.9549	88.375
737	-0.0024	101.94	101.97	100.56	101.49	0.80554	101.888	101.98	100.546	101.471	0.80271		737	0.0651	85.99	85.67	86.07	85.91	0.21166	86.0382	85.7619	86.1026	85.9676	0.18097		736	0.0322	93.2	93.29	92.86	93.1167	0.22679	93.252	93.2278	92.9158	93.1319	0.1875		736	0.0566	89.31	87.79	87.79	88.2967	0.87757	89.3139	87.8136	87.9309	88.3528
738	-0.0024	101.94	101.98	100.56	101.493	0.80854	101.9	101.991	100.55	101.48	0.80725		738	0.0652	85.98	85.65	86.07	85.9	0.22113	86.0335	85.7577	86.0995	85.9635	0.18132		737	0.032	93.22	93.28	92.9	93.1333	0.20429	93.2762	93.2486	92.9383	93.1543	0.18759		737	0.0566	89.27	87.76	87.78	88.27	0.86608	89.29	87.7947	87.9063	88.3303
739	-0.0024	101.94	101.99	100.56	101.497	0.81156	101.912	102.002	100.553	101.489	0.81181		739	0.0652	85.96	85.65	86.06	85.89	0.21378	86.0288	85.7533	86.0965	85.9595	0.18176		738	0.0318	93.24	93.24	92.94	93.14	0.17321	93.3004	93.2696	92.9608	93.1769	0.18778		738	0.0567	89.22	87.72	87.76	88.2333	0.85471	89.2661	87.7755	87.8811	88.3075
740	-0.0024	101.95	102	100.56	101.503	0.81733	101.924	102.013	100.557	101.498	0.81644		740	0.0652	85.97	85.65	86.06	85.8933	0.21548	86.0241	85.7489	86.0936	85.9555	0.18232		739	0.0316	93.24	93.21	92.98	93.1433	0.14224	93.3245	93.291	92.9833	93.1996	0.18806		739	0.0567	89.2	87.69	87.77	88.22	0.84965	89.2418	87.756	87.8553	88.2844
741	-0.0024	101.94	102.03	100.56	101.51	0.82395	101.936	102.024	100.56	101.507	0.82113		741	0.0652	85.98	85.68	86.06	85.9067	0.20033	86.0194	85.7444	86.091	85.9516	0.183		740	0.0315	93.26	93.21	93.01	93.16	0.13229	93.3486	93.3126	93.0059	93.2224	0.18833		740	0.0567	89.17	87.67	87.77	88.2033	0.83865	89.2175	87.7362	87.829	88.2609
742	-0.0024	101.92	102.03	100.56	101.503	0.8188	101.949	102.036	100.564	101.516	0.8259		742	0.0652	85.98	85.68	86.05	85.9033	0.19655	86.015	85.74	86.0888	85.9479	0.18383		741	0.0313	93.31	93.24	93.06	93.2033	0.12897	93.3726	93.3344	93.0286	93.2452	0.18853		741	0.0565	89.16	87.66	87.79	88.2033	0.83104	89.1929	87.7162	87.8024	88.2371
743	-0.0025	101.92	102.05	100.58	101.517	0.81378	101.961	102.047	100.567	101.525	0.8307		743	0.0652	86.01	85.7	86.05	85.92	0.19157	86.011	85.7356	86.0867	85.9445	0.1848		742	0.0311	93.32	93.29	93.08	93.23	0.13077	93.3965	93.3564	93.0516	93.2682	0.18864		742	0.0565	89.12	87.65	87.8	88.19	0.80889	89.1682	87.6959	87.7756	88.2132
744	-0.0025	101.92	102.06	100.59	101.523	0.81132	101.974	102.058	100.571	101.534	0.83556		744	0.0652	86.05	85.72	86.06	85.9433	0.19348	86.0076	85.7314	86.085	85.9413	0.18587		743	0.031	93.37	93.38	93.11	93.2867	0.15308	93.4203	93.3789	93.0748	93.2913	0.18863		743	0.0564	89.11	87.64	87.82	88.19	0.80181	89.1433	87.6754	87.7489	88.1892
745	-0.0026	101.94	102.09	100.59	101.54	0.82614	101.987	102.07	100.575	101.544	0.84048		745	0.0651	86.09	85.74	86.08	85.97	0.19925	86.0048	85.7276	86.0835	85.9386	0.18697		744	0.0309	93.41	93.47	93.14	93.34	0.17578	93.444	93.4018	93.0985	93.3148	0.18848		744	0.0564	89.1	87.64	87.82	88.1867	0.79607	89.1183	87.6548	87.7223	88.1651
746	-0.0026	101.95	102.11	100.59	101.55	0.83522	102	102.082	100.578	101.553	0.84546		746	0.065	86.1	85.76	86.1	85.9867	0.1963	86.0023	85.7241	86.0824	85.9363	0.18807		745	0.0307	93.46	93.5	93.17	93.3767	0.18009	93.4678	93.425	93.1226	93.3385	0.18818		745	0.0564	89.08	87.63	87.83	88.18	0.78581	89.0934	87.6341	87.6962	88.1412
747	-0.0025	101.95	102.12	100.58	101.55	0.84433	102.013	102.095	100.582	101.563	0.85047		747	0.0649	86.07	85.76	86.12	85.9833	0.19502	86.0004	85.7211	86.0818	85.9344	0.18917		746	0.0305	93.5	93.46	93.21	93.39	0.15716	93.4917	93.4484	93.1471	93.3624	0.18766		746	0.0564	89.07	87.63	87.82	88.1733	0.78233	89.0684	87.6135	87.6706	88.1175
748	-0.0025	101.94	102.11	100.58	101.543	0.83859	102.025	102.107	100.586	101.573	0.85549		748	0.0649	86.03	85.77	86.12	85.9733	0.18175	85.9989	85.7187	86.0817	85.9331	0.19024		747	0.0304	93.53	93.41	93.24	93.3933	0.14572	93.5157	93.4718	93.1721	93.3865	0.18696		747	0.0565	89.04	87.61	87.81	88.1533	0.77436	89.0434	87.5928	87.6457	88.094
749	-0.0025	101.95	102.11	100.58	101.547	0.84097	102.038	102.12	100.59	101.583	0.86054		749	0.0648	85.99	85.77	86.13	85.9633	0.18148	85.9981	85.7169	86.0821	85.9324	0.19126		748	0.0304	93.55	93.41	93.24	93.4	0.15524	93.5399	93.4954	93.1976	93.411	0.1861		748	0.0566	89.03	87.6	87.77	88.1333	0.78117	89.0186	87.5723	87.6215	88.0708
750	-0.0025	101.97	102.11	100.57	101.55	0.85159	102.051	102.133	100.594	101.593	0.86561		750	0.0649	85.96	85.77	86.11	85.9467	0.17039	85.9977	85.7157	86.0828	85.9321	0.19217		749	0.0303	93.59	93.47	93.25	93.4367	0.17243	93.5644	93.5192	93.2235	93.4357	0.18512		749	0.0569	88.99	87.58	87.72	88.0967	0.77681	88.9939	87.552	87.5981	88.048
751	-0.0025	102	102.13	100.57	101.567	0.86558	102.063	102.146	100.598	101.603	0.87071		751	0.065	85.94	85.76	86.09	85.93	0.16523	85.9977	85.7151	86.084	85.9323	0.19291		750	0.0304	93.61	93.58	93.24	93.4767	0.20551	93.5892	93.5431	93.2498	93.4607	0.1841		750	0.0571	88.98	87.56	87.68	88.0733	0.78749	88.9693	87.5318	87.5753	88.0255
752	-0.0025	102.02	102.14	100.57	101.577	0.87386	102.076	102.16	100.602	101.613	0.87583		752	0.0652	85.95	85.75	86.06	85.92	0.15716	85.9977	85.7152	86.0854	85.9328	0.19344		751	0.0303	93.64	93.62	93.25	93.5033	0.21962	93.6145	93.5671	93.2764	93.486	0.18306		751	0.0573	88.96	87.55	87.63	88.0467	0.79198	88.945	87.5119	87.5532	88.0034
753	-0.0025	102.06	102.16	100.58	101.6	0.88476	102.088	102.173	100.607	101.623	0.88095		753	0.0652	85.97	85.75	86.06	85.9267	0.15948	85.9979	85.7159	86.0871	85.9337	0.19377		752	0.0303	93.67	93.61	93.26	93.5133	0.22143	93.6402	93.5913	93.3032	93.5116	0.1821		752	0.0577	88.94	87.53	87.57	88.0133	0.80277	88.9209	87.4922	87.5318	87.9816
754	-0.0025	102.08	102.17	100.58	101.61	0.89314	102.101	102.186	100.611	101.633	0.88611		754	0.0653	85.98	85.73	86.03	85.9133	0.16073	85.9984	85.7172	86.0893	85.935	0.19396		753	0.0302	93.7	93.59	93.28	93.5233	0.21779	93.6664	93.616	93.3302	93.5375	0.18129		753	0.0579	88.93	87.52	87.52	87.99	0.81406	88.897	87.4729	87.5108	87.9602
755	-0.0026	102.11	102.17	100.59	101.623	0.8954	102.113	102.2	100.615	101.643	0.89132		755	0.0653	85.98	85.71	86.03	85.9067	0.17214	85.9993	85.7191	86.0918	85.9367	0.19405		754	0.0301	93.72	93.56	93.31	93.53	0.20664	93.6931	93.6412	93.3575	93.5639	0.18066		754	0.0582	88.89	87.49	87.46	87.9467	0.81709	88.8734	87.4539	87.4902	87.9392
756	-0.0026	102.15	102.18	100.6	101.643	0.90368	102.126	102.214	100.619	101.653	0.89658		756	0.0652	85.93	85.69	86.06	85.8933	0.18771	86.0005	85.7215	86.0945	85.9389	0.19402		755	0.03	93.75	93.59	93.33	93.5567	0.21197	93.7202	93.6667	93.3848	93.5906	0.18022		755	0.0584	88.87	87.46	87.41	87.9133	0.82887	88.8501	87.4352	87.4699	87.9184
757	-0.0027	102.19	102.21	100.62	101.673	0.91227	102.139	102.228	100.623	101.663	0.90188		757	0.065	85.91	85.69	86.09	85.8967	0.20033	86.0019	85.7242	86.0974	85.9412	0.19387		756	0.0299	93.77	93.7	93.34	93.6033	0.23072	93.7479	93.6923	93.4122	93.6175	0.17996		756	0.0587	88.84	87.43	87.35	87.8733	0.83811	88.8271	87.4168	87.4497	87.8979
758	-0.0027	102.21	102.24	100.63	101.693	0.921	102.152	102.241	100.627	101.673	0.90723		758	0.065	85.92	85.68	86.1	85.9	0.21071	86.0033	85.7272	86.1004	85.9437	0.1936		757	0.0298	93.8	93.78	93.36	93.6467	0.24846	93.776	93.7182	93.4396	93.6446	0.1799		757	0.0589	88.82	87.41	87.32	87.85	0.84125	88.8042	87.3987	87.4293	87.8774
759	-0.0029	102.25	102.28	100.66	101.73	0.92677	102.165	102.255	100.631	101.684	0.91264		759	0.065	85.97	85.7	86.09	85.92	0.19975	86.0049	85.7305	86.1035	85.9463	0.19332		758	0.0297	93.82	93.76	93.4	93.66	0.22716	93.8044	93.7442	93.4669	93.6719	0.18		758	0.0591	88.8	87.39	87.28	87.8233	0.8476	88.7815	87.3807	87.4088	87.857
760	-0.0028	102.23	102.24	100.64	101.703	0.92089	102.178	102.269	100.635	101.694	0.91813		760	0.0653	85.97	85.65	86.04	85.8867	0.20793	86.0066	85.7338	86.1069	85.9491	0.1931		759	0.0294	93.87	93.74	93.45	93.6867	0.21502	93.833	93.7702	93.4942	93.6992	0.18024		759	0.0592	88.79	87.39	87.26	87.8133	0.84831	88.7591	87.3629	87.3878	87.8366
761	-0.0028	102.24	102.24	100.66	101.713	0.91221	102.192	102.283	100.64	101.705	0.9237		761	0.0653	86	85.64	86.03	85.89	0.21703	86.0085	85.7371	86.1105	85.952	0.19299		760	0.0293	93.84	93.7	93.47	93.67	0.18682	93.8619	93.7962	93.5214	93.7265	0.18061		760	0.0595	88.72	87.32	87.2	87.7467	0.84506	88.7368	87.3452	87.3664	87.8161
762	-0.0028	102.26	102.27	100.65	101.727	0.93243	102.206	102.297	100.644	101.716	0.92934		762	0.0654	86	85.63	86.02	85.8833	0.21962	86.0104	85.7403	86.1141	85.9549	0.19297		761	0.0292	93.85	93.77	93.49	93.7033	0.18903	93.8908	93.8223	93.5485	93.7539	0.18114		761	0.0596	88.68	87.28	87.18	87.7133	0.83865	88.7146	87.3275	87.3444	87.7955
763	-0.0028	102.24	102.27	100.64	101.717	0.93254	102.221	102.311	100.648	101.726	0.93504		763	0.0654	85.96	85.62	86.02	85.8667	0.21572	86.0122	85.7434	86.1177	85.9577	0.19301		762	0.0291	93.86	93.86	93.53	93.75	0.19053	93.9198	93.8487	93.5754	93.7813	0.1818		762	0.0596	88.66	87.26	87.17	87.6967	0.83548	88.6925	87.3098	87.3219	87.7747
764	-0.0028	102.23	102.29	100.65	101.723	0.93002	102.236	102.324	100.652	101.737	0.94082		764	0.0652	85.92	85.63	86.06	85.87	0.21932	86.0139	85.7463	86.1213	85.9605	0.19312		763	0.029	93.87	93.91	93.55	93.7767	0.19732	93.9486	93.8754	93.6022	93.8087	0.18254		763	0.0598	88.61	87.21	87.15	87.6567	0.82616	88.6704	87.2919	87.2988	87.7537
765	-0.0028	102.24	102.3	100.64	101.727	0.94156	102.251	102.338	100.657	101.748	0.94666		765	0.065	85.91	85.64	86.09	85.88	0.2265	86.0157	85.7492	86.1251	85.9633	0.19337		764	0.0288	93.89	93.91	93.58	93.7933	0.18502	93.9773	93.9023	93.6291	93.8362	0.18329		764	0.0597	88.57	87.18	87.16	87.6367	0.80835	88.6483	87.274	87.2752	87.7325
766	-0.0028	102.26	102.33	100.64	101.743	0.95616	102.266	102.352	100.661	101.76	0.95257		766	0.0649	85.93	85.67	86.12	85.9067	0.22591	86.0178	85.7518	86.129	85.9662	0.1938		765	0.0286	93.92	93.87	93.62	93.8033	0.16073	94.0059	93.9292	93.656	93.8637	0.18396		765	0.0597	88.56	87.17	87.16	87.63	0.80542	88.6261	87.2558	87.2512	87.711
767	-0.0028	102.29	102.37	100.66	101.773	0.965	102.281	102.366	100.665	101.771	0.95855		767	0.0647	86	85.7	86.15	85.95	0.22913	86.0199	85.7544	86.1331	85.9691	0.19437		766	0.0284	93.95	93.87	93.67	93.83	0.14422	94.0344	93.9559	93.6829	93.8911	0.18449		766	0.0596	88.53	87.16	87.17	87.62	0.7881	88.6038	87.2374	87.2268	87.6894
768	-0.0029	102.28	102.38	100.67	101.777	0.9597	102.297	102.38	100.669	101.782	0.96458		768	0.0648	86.08	85.72	86.14	85.98	0.22716	86.0221	85.757	86.1373	85.9721	0.195		767	0.0281	93.99	93.94	93.74	93.89	0.13229	94.0625	93.9827	93.71	93.9184	0.18485		767	0.0595	88.53	87.16	87.2	87.63	0.77968	88.5814	87.2188	87.2023	87.6675
769	-0.003	102.29	102.42	100.69	101.8	0.96348	102.312	102.395	100.674	101.794	0.97069		769	0.0648	86.13	85.75	86.13	86.0033	0.21939	86.0246	85.7597	86.1416	85.9753	0.19565		768	0.0279	94.02	94.04	93.79	93.95	0.13892	94.0906	94.0094	93.7374	93.9458	0.185		768	0.0594	88.52	87.15	87.21	87.6267	0.77423	88.559	87.2001	87.1778	87.6456
770	-0.003	102.31	102.45	100.69	101.817	0.97823	102.328	102.409	100.678	101.805	0.97681		770	0.0648	86.11	85.78	86.14	86.01	0.19975	86.0274	85.7626	86.1461	85.9787	0.19637		769	0.0277	94.06	94.1	93.82	93.9933	0.15144	94.1185	94.0361	93.7651	93.9732	0.18494		769	0.0593	88.52	87.15	87.23	87.6333	0.76892	88.5367	87.1813	87.1535	87.6238
771	-0.0031	102.32	102.47	100.71	101.833	0.97572	102.343	102.424	100.683	101.817	0.98292		771	0.0646	86.06	85.81	86.17	86.0133	0.18448	86.0307	85.7656	86.1509	85.9824	0.19711		770	0.0275	94.12	94.07	93.86	94.0167	0.13796	94.1464	94.0631	93.793	94.0008	0.18472		770	0.0592	88.51	87.16	87.25	87.64	0.75478	88.5143	87.1624	87.1296	87.6021
772	-0.0031	102.33	102.48	100.71	101.84	0.98148	102.359	102.439	100.687	101.828	0.98903		772	0.0644	86.06	85.83	86.22	86.0367	0.19604	86.0343	85.769	86.1559	85.9864	0.19785		771	0.0274	94.16	94.05	93.89	94.0333	0.13577	94.1743	94.0904	93.8214	94.0287	0.18436		771	0.0592	88.49	87.16	87.25	87.6333	0.74326	88.4921	87.1435	87.1061	87.5806
773	-0.0031	102.33	102.48	100.71	101.84	0.98148	102.374	102.454	100.692	101.84	0.99513		773	0.0643	86.1	85.85	86.23	86.06	0.19313	86.0383	85.7728	86.1612	85.9908	0.19851		772	0.0273	94.2	94.13	93.92	94.0833	0.14572	94.2021	94.118	93.8501	94.0567	0.18385		772	0.0593	88.48	87.14	87.24	87.62	0.74646	88.4699	87.1247	87.0831	87.5592
774	-0.003	102.33	102.48	100.69	101.833	0.99299	102.389	102.469	100.696	101.852	1.00123		774	0.0645	86.12	85.85	86.21	86.06	0.18735	86.0429	85.777	86.1667	85.9955	0.19914		773	0.0271	94.24	94.21	93.95	94.1333	0.15948	94.2301	94.1456	93.8791	94.0849	0.18319		773	0.0594	88.46	87.13	87.21	87.6	0.74586	88.4478	87.1058	87.0608	87.5382
775	-0.003	102.36	102.5	100.7	101.853	1.00127	102.404	102.485	100.701	101.864	1.00726		775	0.0645	86.11	85.85	86.19	86.05	0.17776	86.0483	85.7819	86.173	86.0011	0.19978		774	0.0271	94.27	94.23	93.95	94.15	0.17436	94.2581	94.1733	93.9085	94.1133	0.18237		774	0.0596	88.43	87.11	87.18	87.5733	0.74272	88.4258	87.0871	87.0393	87.5174
776	-0.003	102.38	102.51	100.7	101.863	1.00957	102.42	102.501	100.706	101.876	1.01327		776	0.0646	86.05	85.86	86.18	86.03	0.16093	86.0538	85.7868	86.1793	86.0067	0.20046		775	0.0271	94.32	94.2	93.96	94.16	0.1833	94.2865	94.2013	93.9385	94.1421	0.18143		775	0.0597	88.43	87.1	87.15	87.56	0.75386	88.4043	87.0687	87.0187	87.4972
777	-0.003	102.38	102.51	100.69	101.86	1.01533	102.435	102.516	100.711	101.887	1.01921		777	0.0647	85.95	85.85	86.16	85.9867	0.15822	86.0593	85.7919	86.186	86.0124	0.2012		776	0.027	94.37	94.18	93.98	94.1767	0.19502	94.3149	94.229	93.9685	94.1708	0.18039		776	0.0599	88.41	87.1	87.12	87.5433	0.75062	88.3827	87.0504	86.9982	87.4771
778	-0.0031	102.41	102.53	100.72	101.887	1.01214	102.449	102.532	100.716	101.899	1.02512		778	0.0644	86.02	85.88	86.22	86.04	0.17088	86.0646	85.7974	86.1931	86.0184	0.20188		777	0.0269	94.39	94.22	93.99	94.2	0.20075	94.3434	94.2572	93.9988	94.1998	0.17929		777	0.0601	88.39	87.07	87.08	87.5133	0.75923	88.361	87.032	86.9781	87.457
779	-0.0031	102.45	102.55	100.72	101.907	1.0289	102.463	102.548	100.721	101.911	1.03099		779	0.0642	86.08	85.88	86.25	86.07	0.1852	86.071	85.8035	86.1997	86.0247	0.20213		778	0.0267	94.45	94.33	94.04	94.2733	0.21079	94.3718	94.2862	94.0292	94.2291	0.1783		778	0.0602	88.39	87.09	87.05	87.51	0.76236	88.3394	87.0137	86.9588	87.4373
780	-0.0032	102.5	102.57	100.74	101.937	1.03693	102.476	102.563	100.725	101.922	1.03679		780	0.0642	86.15	85.88	86.26	86.0967	0.19553	86.0771	85.8098	86.2062	86.031	0.20219		779	0.0266	94.49	94.36	94.06	94.3033	0.22053	94.4004	94.3135	94.0601	94.258	0.17683		779	0.0605	88.38	87.07	87	87.4833	0.77732	88.3179	86.9957	86.9404	87.418
781	-0.0032	102.51	102.58	100.74	101.943	1.0427	102.49	102.579	100.73	101.933	1.04306		781	0.0644	86.14	85.86	86.23	86.0767	0.19296	86.0825	85.8175	86.2145	86.0382	0.20216		780	0.0265	94.53	94.33	94.08	94.3133	0.22546	94.429	94.3417	94.0906	94.2871	0.17565		780	0.0606	88.34	87.07	86.97	87.46	0.76374	88.2963	86.9776	86.9226	87.3988
782	-0.0033	102.54	102.59	100.75	101.96	1.04819	102.505	102.596	100.735	101.945	1.04922		782	0.0645	86.08	85.84	86.19	86.0367	0.17898	86.0884	85.8262	86.2236	86.0461	0.20202		781	0.0264	94.56	94.33	94.1	94.33	0.23	94.4589	94.3716	94.1213	94.3173	0.17521		781	0.061	88.3	87.03	86.91	87.4133	0.77022	88.2759	86.9609	86.9058	87.3808
783	-0.0032	102.54	102.58	100.74	101.953	1.05097	102.52	102.612	100.74	101.957	1.05565		783	0.0646	86.02	85.82	86.18	86.0067	0.18037	86.0969	85.8352	86.2314	86.0545	0.20149		782	0.0263	94.57	94.42	94.12	94.37	0.22913	94.49	94.3989	94.1521	94.347	0.17483		782	0.0612	88.27	87.01	86.85	87.3767	0.77777	88.2562	86.945	86.8889	87.3634
784	-0.0032	102.56	102.59	100.74	101.963	1.05954	102.536	102.628	100.745	101.97	1.06163		784	0.0644	86.04	85.81	86.22	86.0233	0.20551	86.1039	85.8429	86.2376	86.0615	0.20074		783	0.0262	94.56	94.47	94.14	94.39	0.22113	94.5218	94.4279	94.1828	94.3775	0.17503		783	0.0616	88.25	86.95	86.78	87.3267	0.80414	88.2375	86.9301	86.8708	87.3461
785	-0.0032	102.59	102.61	100.74	101.98	1.07392	102.552	102.643	100.749	101.981	1.0681		785	0.0643	86.09	85.8	86.24	86.0433	0.22368	86.1055	85.8491	86.2443	86.0663	0.2005		784	0.0262	94.57	94.45	94.15	94.39	0.21633	94.5536	94.4585	94.2119	94.408	0.17638		784	0.0618	88.22	86.92	86.73	87.29	0.81099	88.2187	86.9146	86.8504	87.3279
786	-0.0032	102.59	102.62	100.73	101.98	1.08264	102.568	102.657	100.753	101.993	1.07447		786	0.0644	86.07	85.77	86.22	86.02	0.22913	86.1083	85.8529	86.2506	86.0706	0.20153		785	0.0261	94.6	94.44	94.18	94.4067	0.21197	94.5851	94.4845	94.2391	94.4363	0.17799		785	0.062	88.2	86.89	86.7	87.2633	0.81672	88.1987	86.8981	86.8265	87.3078
787	-0.0032	102.6	102.63	100.74	101.99	1.08264	102.585	102.671	100.757	102.004	1.08131		787	0.0646	86.02	85.75	86.18	85.9833	0.21733	86.1116	85.8546	86.2537	86.0733	0.20232		786	0.026	94.6	94.46	94.19	94.4167	0.20841	94.6148	94.5137	94.2655	94.4647	0.17972		786	0.0622	88.16	86.85	86.65	87.22	0.82018	88.1777	86.8796	86.7989	87.2854
788	-0.0032	102.62	102.64	100.75	102.003	1.08546	102.604	102.686	100.762	102.017	1.08802		788	0.0647	85.98	85.75	86.16	85.9633	0.20551	86.1131	85.8558	86.2588	86.0759	0.20406		787	0.0258	94.6	94.54	94.23	94.4567	0.19858	94.6433	94.5399	94.2916	94.4916	0.18079		787	0.0625	88.12	86.81	86.6	87.1767	0.82367	88.156	86.8604	86.7695	87.262
789	-0.0033	102.65	102.68	100.75	102.027	1.10573	102.623	102.702	100.768	102.031	1.09458		789	0.0645	86.02	85.78	86.2	86	0.21071	86.1231	85.8569	86.2668	86.0823	0.20798		788	0.0257	94.6	94.57	94.26	94.4767	0.18824	94.6707	94.5666	94.3196	94.519	0.18033		788	0.0626	88.09	86.77	86.58	87.1467	0.82246	88.1342	86.8406	86.7402	87.2383
790	-0.0032	102.64	102.68	100.75	102.023	1.10292	102.641	102.717	100.772	102.043	1.10153		790	0.0643	86.1	85.79	86.24	86.0433	0.23029	86.1305	85.8561	86.2708	86.0858	0.21091		789	0.0254	94.65	94.56	94.31	94.5067	0.17616	94.6959	94.5982	94.3495	94.5479	0.17861		789	0.0625	88.07	86.77	86.59	87.1433	0.80755	88.1113	86.8194	86.7113	87.214
791	-0.0033	102.65	102.72	100.75	102.04	1.11772	102.655	102.733	100.776	102.055	1.10797		791	0.0641	86.16	85.79	86.28	86.0767	0.25541	86.1306	85.8561	86.2746	86.0871	0.21259		790	0.0253	94.66	94.54	94.35	94.5167	0.15631	94.7179	94.6231	94.379	94.5733	0.17487		790	0.0626	88.04	86.74	86.59	87.1233	0.79739	88.0859	86.7952	86.6837	87.1883
792	-0.0033	102.67	102.74	100.77	102.06	1.11772	102.668	102.751	100.78	102.066	1.11475		792	0.0641	86.14	85.81	86.27	86.0733	0.23714	86.1408	85.8603	86.2855	86.0955	0.21617		791	0.0251	94.68	94.62	94.38	94.56	0.15875	94.737	94.6541	94.4102	94.6004	0.16991		791	0.0625	88.02	86.72	86.59	87.11	0.79076	88.0619	86.7693	86.659	87.1634
793	-0.0034	102.69	102.78	100.79	102.087	1.12385	102.681	102.771	100.786	102.079	1.12113		793	0.0642	86.12	85.84	86.26	86.0733	0.21385	86.1516	85.8686	86.2935	86.1046	0.21633		792	0.0249	94.71	94.7	94.43	94.6133	0.15885	94.7581	94.6794	94.4437	94.6271	0.16358		792	0.0625	88	86.71	86.6	87.1033	0.77848	88.039	86.7454	86.6422	87.1422
794	-0.0034	102.71	102.82	100.79	102.107	1.14159	102.694	102.794	100.794	102.094	1.12706		794	0.064	86.18	85.89	86.3	86.1233	0.21079	86.1684	85.8858	86.3083	86.1208	0.21524		793	0.0246	94.76	94.71	94.5	94.6567	0.13796	94.7819	94.7109	94.4812	94.658	0.15715		793	0.0624	88	86.71	86.62	87.11	0.77208	88.0168	86.7247	86.6335	87.125
795	-0.0035	102.72	102.83	100.8	102.117	1.14159	102.704	102.818	100.802	102.108	1.13284		795	0.0637	86.24	85.91	86.35	86.1667	0.22898	86.1987	85.9079	86.3315	86.1461	0.21665		794	0.0244	94.81	94.72	94.54	94.69	0.13748	94.8103	94.7435	94.523	94.6923	0.15035		794	0.0622	88.01	86.72	86.65	87.1267	0.76579	87.9981	86.7089	86.6352	87.1141
796	-0.0035	102.71	102.84	100.81	102.12	1.13635	102.718	102.844	100.813	102.125	1.1379		796	0.0637	86.21	85.92	86.36	86.1633	0.22368	86.2141	85.9343	86.3476	86.1654	0.21092		795	0.0242	94.84	94.81	94.57	94.74	0.14799	94.8443	94.7763	94.5663	94.729	0.1449		795	0.0622	87.98	86.7	86.66	87.1133	0.75082	87.9835	86.698	86.6445	87.1086
797	-0.0034	102.7	102.85	100.79	102.113	1.14849	102.728	102.868	100.823	102.14	1.14283		797	0.0638	86.16	85.94	86.35	86.15	0.20518	86.2383	85.9656	86.3713	86.1917	0.20682		796	0.024	94.87	94.85	94.62	94.78	0.13892	94.8832	94.8197	94.611	94.7713	0.14238		796	0.0622	87.97	86.68	86.65	87.1	0.75359	87.9732	86.6909	86.6566	87.1069
798	-0.0034	102.7	102.85	100.8	102.117	1.14273	102.734	102.886	100.834	102.151	1.14338		798	0.0638	86.17	85.97	86.33	86.1567	0.18037	86.2498	85.9919	86.3899	86.2105	0.20185		797	0.0239	94.9	94.81	94.64	94.7833	0.13204	94.9255	94.8527	94.6527	94.8103	0.14125		797	0.0622	87.95	86.66	86.66	87.09	0.74478	87.9656	86.6855	86.6699	87.107
799	-0.0035	102.71	102.87	100.81	102.13	1.14595	102.753	102.913	100.857	102.174	1.14403		799	0.0637	86.25	86	86.36	86.2033	0.18448	86.2933	86.0333	86.4133	86.2467	0.19425		798	0.0238	94.93	94.81	94.66	94.8	0.13528	94.9659	94.8878	94.6919	94.8486	0.14116		798	0.0622	87.92	86.64	86.65	87.07	0.73614	87.9539	86.6759	86.6759	87.1019
800	-0.0041	102.85	103.02	100.96	102.277	1.14343	102.85	103.02	100.96	102.277	1.14343		800	0.0628	86.46	86.13	86.55	86.38	0.22113	86.46	86.13	86.55	86.38	0.22113		799	0.0237	94.98	94.88	94.69	94.85	0.14731	95.02	94.9266	94.7333	94.8933	0.14621		799	0.0622	87.91	86.64	86.65	87.0667	0.73037	87.95	86.68	86.69	87.1067
																										800	0.023	95.15	95.09	94.85	95.03	0.15875	95.15	95.09	94.85	95.03	0.15875		800	0.0616	88.02	86.76	86.77	87.1833	0.72459	88.02	86.76	86.77	87.1833
[truncated: 1 more columns]

## Sheet: Fig 2f
Figure 2f
		Under elec.							Around elec.
		Neuron							Neuron
	Time/s	1	2	3	4	5	6	Time/s	1	2	3	4	5	6
	0	0.41004	0.53296	0.8163	0.55073	0.65762	0.54571	0	0.52938	0.68023	0.86664	1.05501	0.71969	0.9226
	0.1	0.18211	0.18493	0.47418	0.28988	0.40272	0.21867	0.1	0.46465	0.49235	0.69437	0.9174	0.41184	0.71475
	0.2	0.16908	0.21682	0.43945	0.15853	0.27478	0.28649	0.2	0.3059	0.38259	0.65143	0.86084	0.29562	0.62037
	0.3	0.13632	0.13162	0.44155	0.09378	0.2567	0.20722	0.3	0.27044	0.32371	0.7036	0.83423	0.34076	0.56864
	0.4	0.12848	0.15029	0.39643	0.13184	0.23091	0.24555	0.4	0.3082	0.30822	0.64235	0.81417	0.29818	0.58663
	0.5	0.15427	0.17919	0.42644	0.12712	0.28974	0.19885	0.5	0.32529	0.34575	0.64042	0.77999	0.29011	0.70896
	0.6	0.18693	0.11403	0.38986	0.10359	0.23723	0.20221	0.6	0.19853	0.31367	0.67227	0.73847	0.43062	0.95255
	0.7	0.54678	0.17478	0.40566	0.16411	0.22646	0.25123	0.7	0.36516	0.29819	0.69257	0.72945	0.3	0.86124
	0.8	0.92631	0.17633	0.38536	0.23728	0.24274	0.16725	0.8	0.42852	0.30183	0.6188	0.87675	0.33535	0.87883
	0.9	1.02256	0.18832	0.42095	0.20826	0.18355	0.26253	0.9	0.44791	0.34883	0.74927	1.01599	0.35784	0.92683
	1	0.89772	0.18536	0.40215	0.24044	0.1739	0.26818	1	0.515	0.36474	0.9122	1.04527	0.39436	0.84374
	1.1	0.73142	0.28449	0.42077	0.34086	0.19025	0.34537	1.1	0.61728	0.37721	0.99454	1.08906	0.36901	0.77898
	1.2	0.70274	0.19814	0.50636	0.42254	0.21465	0.38067	1.2	0.65891	0.4044	1.03052	1.14905	0.33548	0.74623
	1.3	0.69394	0.14571	0.50606	0.52666	0.27708	0.44133	1.3	0.55723	0.38387	1.10521	1.19	0.39285	0.83885
	1.4	0.54953	0.19018	0.39925	0.79499	0.23801	0.4591	1.4	0.6027	0.43544	1.11964	1.14024	0.38257	0.73532
	1.5	0.49399	0.21187	0.35563	0.82826	0.22356	0.40831	1.5	0.45394	0.44536	1.08962	1.08159	0.41675	0.75105
	1.6	0.54624	0.15503	0.3676	0.70863	0.27137	0.45493	1.6	0.43351	0.38426	1.06715	1.05102	0.38759	0.60751
	1.7	0.59881	0.18549	0.28628	0.66768	0.21309	0.38111	1.7	0.41467	0.43213	1.03073	1.02801	0.37279	0.60161
	1.8	0.56468	0.15553	0.39793	0.56894	0.20442	0.31341	1.8	0.44666	0.34318	0.99346	1.00909	0.34164	0.65685
	1.9	0.42938	0.13306	0.26187	0.54631	0.25557	0.27526	1.9	0.32711	0.3266	0.9665	0.98655	0.36594	0.95185
	2	0.40384	0.17916	0.34596	0.37827	0.22039	0.3005	2	0.29646	0.33735	0.94555	0.97443	0.38563	0.96403
	2.1	0.36907	0.12854	0.3168	0.37958	0.18173	0.26297	2.1	0.32402	0.30421	0.9209	0.94594	0.29609	0.97692
	2.2	0.30218	0.19649	0.27779	0.37782	0.22194	0.22087	2.2	0.28308	0.34585	0.89304	0.92451	0.31505	0.87451
	2.3	0.2871	0.07892	0.36527	0.37349	0.21286	0.18659	2.3	0.26814	0.3965	0.89104	0.90184	0.26398	0.78547
	2.4	0.29944	0.13537	0.55482	0.34041	0.24455	0.20141	2.4	0.31267	0.34456	0.85538	0.9214	0.3835	0.74888
	2.5	0.29216	0.21611	0.69588	0.36163	0.25726	0.15115	2.5	0.26301	0.31964	0.83406	0.99003	0.43052	0.61748
	2.6	0.29429	0.23443	0.64029	0.47192	0.18778	0.25457	2.6	0.18328	0.27904	0.77021	0.924	0.33377	0.64276
	2.7	0.24673	0.3397	1.0249	0.35961	0.2455	0.18222	2.7	0.44576	0.268	0.80781	0.91289	0.33608	0.66334
	2.8	0.22118	0.33734	1.09901	0.34545	0.25173	0.18092	2.8	0.3124	0.19039	0.94149	0.90681	0.37492	0.57216
	2.9	0.22861	0.38742	1.21796	0.29412	0.2814	0.26267	2.9	0.38228	0.27006	1.02284	0.89704	0.3595	0.69755
	3	0.22795	0.38464	1.15276	0.27751	0.23077	0.28393	3	0.32004	0.25328	1.0194	0.88218	0.36042	0.71374
	3.1	0.20226	0.3121	1.18984	0.18803	0.30899	0.31746	3.1	0.27953	0.24854	1.01795	0.84579	0.32726	0.67704
	3.2	0.16472	0.26557	1.12261	0.19599	0.24377	0.22052	3.2	0.34856	0.31546	0.98093	0.85009	0.32099	0.615
	3.3	0.14673	0.27068	1.22098	0.33151	0.29626	0.22921	3.3	0.27058	0.33314	0.95101	0.81617	0.30982	0.49445
	3.4	0.15618	0.24428	1.1041	0.17712	0.25304	0.27121	3.4	0.31604	0.3158	0.95914	0.77409	0.3099	0.59652
	3.5	0.19788	0.11691	0.91007	0.22722	0.20094	0.18017	3.5	0.36997	0.27305	0.93861	0.75741	0.46287	0.59268
	3.6	0.17969	0.20666	0.89449	0.22094	0.22765	0.21349	3.6	0.30849	0.25208	0.92124	0.76763	0.94997	0.64291
	3.7	0.22399	0.19071	0.77159	0.13167	0.13368	0.17659	3.7	0.21038	0.17929	0.90846	0.765	1.36832	0.59052
	3.8	0.17175	0.15229	0.77818	0.14879	0.15126	0.16487	3.8	0.24412	0.20599	0.88595	0.73743	1.51566	0.64011
	3.9	0.15745	0.17295	0.68922	0.16606	0.12601	0.12609	3.9	0.32735	0.18353	0.87252	0.73185	1.52913	0.56372
	4	0.15502	0.06229	0.64686	0.18129	0.11501	0.12625	4	0.24838	0.16999	0.88881	0.72092	1.43042	0.5306
	4.1	0.10799	0.15842	0.64493	0.12377	0.13189	0.10563	4.1	0.27584	0.12155	0.82263	0.69693	1.28285	0.47956
	4.2	0.13925	0.05059	0.58493	0.13503	0.11159	0.12651	4.2	0.26091	0.12397	0.80665	0.66057	1.1966	0.42519
	4.3	0.11597	0.03734	0.54798	0.09095	0.10737	0.06575	4.3	0.17316	0.14608	0.77729	0.66391	1.15291	0.36884
	4.4	0.09281	0.06185	0.54324	0.08697	0.10805	0.12837	4.4	0.20646	0.19252	0.78763	0.6566	0.98315	0.38634
	4.5	0.10682	0.06195	0.57684	0.11735	0.18704	0.22727	4.5	0.33461	0.21646	0.80416	0.71596	0.96835	0.41737
	4.6	0.09444	0.15757	0.53775	0.11281	0.14145	0.09516	4.6	0.29129	0.22192	0.91281	0.71894	0.87843	0.43261
	4.7	0.1073	0.12223	0.57675	0.25893	0.17194	0.19869	4.7	0.30273	0.20458	0.97648	0.73088	0.96201	0.41286
	4.8	0.21107	0.10941	0.58274	0.26451	0.18442	0.09951	4.8	0.31006	0.2198	0.99494	0.73693	0.87554	0.40532
	4.9	0.19645	0.18415	0.64914	0.25353	0.1825	0.21737	4.9	0.20696	0.24745	1.02337	0.68512	0.7538	0.43182
	5	0.28993	0.19974	0.67577	0.32243	0.20552	0.17146	5	0.32105	0.28623	1.03485	0.66856	0.65948	0.5122
	5.1	0.43324	0.20149	0.64272	0.39635	0.2451	0.21433	5.1	0.33802	0.3511	1.01477	0.69491	0.66011	0.46772
	5.2	0.43435	0.23808	0.67261	0.40693	0.31649	0.18325	5.2	0.7047	0.59917	1.01295	0.68769	0.79857	0.45624
	5.3	0.34254	0.21463	0.55826	0.35261	0.40105	0.39174	5.3	0.5582	0.81004	0.95952	0.6384	0.75648	0.42925
	5.4	0.28645	0.21802	0.5724	0.20933	0.51082	0.56313	5.4	0.55124	1.00376	0.95904	0.61198	0.75908	0.67754
	5.5	0.30179	0.2625	0.61165	0.21304	0.50557	0.77855	5.5	0.63472	1.09649	0.93129	0.60377	0.68358	1.32959
	5.6	0.28021	0.24628	0.63959	0.28508	0.41701	0.94043	5.6	0.59643	1.2026	0.96597	0.59236	0.81656	1.76934
	5.7	0.2446	0.27396	0.56203	0.227	0.49723	0.95878	5.7	0.71641	1.22949	0.92982	0.63772	0.9212	1.83768
	5.8	0.15957	0.26269	0.54319	0.19469	0.3861	0.89835	5.8	0.62558	1.28606	0.94161	0.65639	0.77267	1.71879
	5.9	0.1613	0.22958	0.53669	0.19146	0.36459	0.70851	5.9	0.57129	1.32582	0.94167	0.6827	0.6888	1.61703
	6	0.27179	0.21533	0.55711	0.2346	0.33905	0.7066	6	0.57005	1.25663	0.90151	0.62004	0.59936	1.58742
	6.1	0.77252	0.28046	0.53597	0.19971	0.30998	0.62856	6.1	0.53582	1.18934	0.8859	0.58798	0.61033	1.45545
	6.2	1.02464	0.36472	0.61592	0.19082	0.29032	0.49727	6.2	0.4818	1.15831	0.86337	0.58051	0.61307	1.52799
	6.3	0.86925	0.2997	0.45346	0.1878	0.31753	0.53096	6.3	0.36136	1.03152	0.85137	0.55403	0.63111	1.41097
	6.4	0.82137	0.28293	0.4695	0.21158	0.32087	0.4498	6.4	0.43595	0.97579	0.83394	0.51852	0.57272	1.4573
	6.5	0.66723	0.25954	0.54643	0.18344	0.31472	0.52035	6.5	0.3903	0.9463	0.81886	0.55756	0.45657	1.30835
	6.6	0.659	0.49488	0.63618	0.21455	0.3607	0.48802	6.6	0.33716	0.86329	0.80785	0.53809	0.43557	1.37188
	6.7	0.70245	0.8919	0.68938	0.17471	0.41126	0.42172	6.7	0.32442	0.80271	0.80366	0.4876	0.39366	1.21771
	6.8	0.62718	1.00335	0.97939	0.19033	0.44257	0.33681	6.8	0.31359	0.79852	0.75146	0.51531	0.42425	1.1131
	6.9	0.60327	1.20915	1.16019	0.25695	0.43508	0.3399	6.9	0.2841	0.79481	0.76798	0.47212	0.46889	1.0659
	7	0.52481	1.43276	1.21738	0.2568	0.41934	0.37005	7	0.37686	0.79458	0.72045	0.43496	0.46526	1.02701
	7.1	0.49629	1.6249	1.12841	0.23398	0.41089	0.41129	7.1	0.30211	0.74895	0.71015	0.43601	0.45484	0.91758
	7.2	0.46766	1.379	1.01222	0.17326	0.37813	0.259	7.2	0.40574	0.79344	0.73522	0.50383	0.49265	1.01413
	7.3	0.368	1.2935	0.86493	0.18271	0.39383	0.41295	7.3	0.36102	0.72405	0.74058	0.52257	0.44048	1.2486
	7.4	0.45529	1.17749	0.81895	0.17478	0.33277	0.28405	7.4	0.34874	0.69499	0.7509	0.51435	0.33248	1.12248
	7.5	0.64353	1.04511	0.73996	0.22677	0.27638	0.31078	7.5	0.38235	0.73157	0.82276	0.49176	0.42524	1.08825
	7.6	1.06383	1.11771	0.75229	0.1347	0.30464	0.2461	7.6	0.40639	0.67749	0.77306	0.47874	0.4581	1.05697
	7.7	1.37687	1.15483	0.71482	0.15089	0.33422	0.3118	7.7	0.30447	0.63505	0.82804	0.47451	0.39127	1.29724
	7.8	1.2146	1.04002	0.81004	0.2097	0.33257	0.31729	7.8	0.39349	0.6269	0.78547	0.41142	0.38672	1.27701
	7.9	1.07224	1.02212	0.72791	0.24488	0.3436	0.36297	7.9	0.34586	0.595	0.80039	0.43859	0.44791	1.23698
	8	1.06802	0.72515	0.56647	0.22052	0.28749	0.31093	8	0.35243	0.56255	0.79107	0.4759	0.41006	1.24377
	8.1	1.06678	0.79066	0.54803	0.25631	0.2408	0.33208	8.1	0.39738	0.54676	0.79746	0.46065	0.35092	1.12733
	8.2	0.94877	0.71283	0.53005	0.2133	0.20949	0.41888	8.2	0.39199	0.60766	0.80978	0.40832	0.4566	1.05434
	8.3	0.86831	0.75458	0.56049	0.27513	0.19341	0.3409	8.3	0.41475	0.56129	0.81499	0.44624	0.37838	1.07799
	8.4	0.8002	0.63263	0.60072	0.14834	0.20619	0.3568	8.4	0.37039	0.57308	0.79202	0.43018	0.36028	1.19205
	8.5	0.8103	0.58583	0.56777	0.27401	0.23289	0.35364	8.5	0.39036	0.5238	0.78835	0.43244	0.41216	1.21673
	8.6	0.82803	0.54875	0.56176	0.2569	0.26741	0.58005	8.6	0.4734	0.61926	0.76047	0.4801	0.39579	1.12905
	8.7	0.74933	0.57059	0.61021	0.29072	0.3067	0.70777	8.7	0.44773	0.64745	0.74407	0.40061	0.42442	1.09521
	8.8	0.71399	0.49531	0.59641	0.30394	0.3395	0.95276	8.8	0.42001	0.64338	0.7729	0.40831	0.39763	1.232
	8.9	0.63383	0.63427	0.61348	0.37869	0.41004	1.25484	8.9	0.41826	0.68842	0.78531	0.43302	0.39061	1.09176
	9	0.62139	0.69522	0.52664	0.30979	0.33167	1.41308	9	0.38945	0.69496	0.73528	0.43884	0.3462	1.04781
	9.1	0.56458	0.61867	0.55153	0.26799	0.38158	1.54499	9.1	0.2822	0.78515	0.75651	0.42815	0.34287	0.99539
	9.2	0.53157	0.60632	0.5392	0.33395	0.48863	1.61755	9.2	0.41739	0.80202	0.72906	0.41848	0.4362	0.89263
	9.3	0.48938	0.64589	0.60551	0.55839	0.52841	1.73649	9.3	0.38691	0.9219	0.73209	0.44001	0.50896	0.96582
	9.4	0.50669	0.57824	0.5353	0.5193	0.61824	1.59595	9.4	0.58173	0.94189	0.75789	0.39984	0.54315	0.95317
	9.5	0.461	0.47679	0.50644	0.51821	0.55095	1.73989	9.5	0.54198	1.00151	0.74417	0.41507	0.56451	0.93113
	9.6	0.43924	0.46184	0.51225	0.43839	0.48335	1.41441	9.6	0.55435	0.9876	0.73108	0.45973	0.54415	0.8867
	9.7	0.42734	0.45705	0.50884	0.35724	0.47771	1.40631	9.7	0.75568	0.90742	0.71022	0.52559	0.52146	0.86223
	9.8	0.39103	0.41539	0.50812	0.33267	0.40974	1.2891	9.8	0.71493	0.89473	0.6887	0.53911	0.50574	0.8432
	9.9	0.39841	0.3326	0.40441	0.24043	0.34889	1.15819	9.9	0.65646	0.86691	0.70865	0.46573	0.47471	0.95305
	10	0.55331	0.39845	0.42669	0.26477	0.29002	1.06017	10	0.63045	0.84931	0.72632	0.43285	0.40406	0.82905
	10.1	0.68286	0.33835	0.44434	0.19653	0.32317	0.9313	10.1	0.4939	0.79924	0.79428	0.47248	0.39727	0.8198
	10.2	0.64082	0.33444	0.43155	0.19917	0.30692	0.88031	10.2	0.46743	0.67864	0.834	0.49403	0.39446	0.9627
	10.3	0.63633	0.48809	0.55119	0.13823	0.32657	0.87492	10.3	0.7758	0.70086	0.8531	0.59671	0.71498	1.50952
	10.4	0.53368	0.57375	0.52934	0.20434	0.29561	0.8337	10.4	0.55688	0.65562	0.84191	0.45445	0.70797	1.77488
	10.5	0.56459	0.54818	0.53209	0.14896	0.32308	0.7489	10.5	0.73012	0.68919	0.90939	0.58513	0.71957	1.78259
	10.6	0.57569	0.58572	0.54974	0.2176	0.31228	0.84241	10.6	0.78404	0.65325	0.8602	0.62469	0.83743	1.73608
	10.7	0.585	0.50626	0.47308	0.29229	0.27248	0.73255	10.7	0.81392	0.72513	0.84932	0.70276	0.76812	1.71398
	10.8	0.83	0.56418	0.49747	0.22766	0.33424	0.85532	10.8	1.00354	0.75791	0.89961	0.80099	0.71139	1.62397
	10.9	0.93448	0.60166	0.52302	0.27619	0.28855	0.74948	10.9	0.84644	0.72773	0.99527	1.00722	0.71587	1.57299
	11	0.79444	0.62355	0.42153	0.31541	0.27909	0.68678	11	0.75888	0.63171	1.05992	1.1087	0.63036	1.47509
	11.1	0.69588	0.47461	0.52588	0.22012	0.29662	0.64928	11.1	0.794	0.62526	1.09143	1.14415	0.49851	1.50464
	11.2	0.70691	0.49552	0.47031	0.23527	0.28065	0.54559	11.2	0.68892	0.60117	1.0766	1.1499	0.58444	1.38448
	11.3	0.68724	0.40785	0.44898	0.2892	0.27408	0.53991	11.3	0.4768	0.56752	1.02588	1.16546	0.45404	1.26193
	11.4	0.59976	0.42763	0.37433	0.23644	0.30666	0.55198	11.4	0.5795	0.50242	1.01197	1.16544	0.47169	1.21599
	11.5	0.59065	0.48988	0.44819	0.23153	0.34464	0.45141	11.5	0.58087	0.46316	0.99263	1.14724	0.55211	1.14754
	11.6	0.55196	0.4017	0.47298	0.23853	0.27447	0.61228	11.6	0.79967	0.49421	0.95194	1.1384	0.55931	1.17751
	11.7	0.53492	0.40871	0.55658	0.21758	0.3661	0.73961	11.7	0.74831	0.41977	0.93196	1.13589	0.64613	1.13611
	11.8	0.5196	0.48645	0.56543	0.37556	0.31878	0.71026	11.8	0.67652	0.51689	0.90395	1.07229	0.61078	1.08605
	11.9	0.54281	0.34456	0.51729	0.36019	0.3782	0.6107	11.9	0.78932	0.48224	0.9244	1.09021	0.54543	1.08027
	12	0.53774	0.34775	0.52876	0.35957	0.42108	0.52678	12	0.64771	0.52607	0.9957	1.18767	0.79436	1.13055
	12.1	0.58087	0.42755	0.63724	0.38631	0.39726	0.53437	12.1	0.6658	0.47905	0.96854	1.17068	0.79938	1.1072
	12.2	0.52961	0.35036	0.50402	0.49353	0.39869	0.60996	12.2	0.61842	0.44305	0.94098	1.13123	0.64848	1.08529
	12.3	0.42528	0.44992	0.47427	0.46723	0.33443	0.51083	12.3	0.4431	0.38877	0.89092	1.04235	0.60868	1.00736
	12.4	0.39516	0.37538	0.39496	0.51378	0.34226	0.42107	12.4	0.44115	0.3817	0.85396	0.97524	0.53348	1.02435
	12.5	0.40967	0.38487	0.48141	0.35757	0.34655	0.49496	12.5	0.46924	0.33909	0.84722	0.93989	0.59095	0.98763
	12.6	0.39003	0.65402	0.58827	0.39148	0.34769	0.53876	12.6	0.41908	0.33307	0.90986	0.88118	0.68961	1.04753
	12.7	0.33412	0.92862	0.54676	0.29059	0.38057	0.43294	12.7	0.38036	0.37466	0.86951	0.87391	0.64303	0.95415
	12.8	0.34516	1.22967	0.68649	0.26457	0.44947	0.36887	12.8	0.48544	0.3446	0.84472	0.80497	0.63597	0.89457
	12.9	0.30305	1.22454	0.52638	0.23188	0.31801	0.36403	12.9	0.4944	0.3609	0.82726	0.77021	0.71299	0.93181
	13	0.25517	0.96581	0.51068	0.23886	0.28859	0.30362	13	0.5094	0.35844	0.79534	0.72643	0.8817	0.98875
	13.1	0.22946	0.91177	0.4841	0.23669	0.29088	0.25073	13.1	0.43824	0.30274	0.77806	0.72386	0.93659	0.81212
	13.2	0.21843	0.87964	0.49597	0.25909	0.29904	0.38068	13.2	0.43664	0.32258	0.74194	0.71935	0.76228	0.75163
	13.3	0.22699	0.81316	0.40292	0.16205	0.2409	0.3183	13.3	0.52439	0.29162	0.72302	0.73075	0.60786	0.79895
	13.4	0.20117	0.86807	0.44586	0.19481	0.29057	0.3882	13.4	0.4568	0.32459	0.73209	0.79596	0.56671	0.73389
	13.5	0.22116	0.75945	0.4144	0.173	0.22676	0.31536	13.5	0.46705	0.3408	0.72619	0.79564	0.44962	0.55016
	13.6	0.20699	0.64131	0.32737	0.18462	0.31055	0.36858	13.6	0.58311	0.36974	0.82487	0.86451	0.5327	0.60459
	13.7	0.22891	0.7211	0.43121	0.14639	0.27907	0.34655	13.7	0.58366	0.46498	0.94946	0.95494	0.5354	0.63529
	13.8	0.17507	0.66254	0.43807	0.20536	0.30798	0.43161	13.8	0.57273	0.53423	1.0268	1.04024	0.45604	0.695
	13.9	0.33071	0.78796	0.48151	0.3058	0.39807	0.36886	13.9	0.5457	0.54126	1.02639	0.9984	0.47307	0.63186
	14	0.32915	0.79786	0.56592	0.26102	0.43162	0.35834	14	0.5331	0.48856	0.96893	1.02563	0.52384	0.7055
	14.1	0.31377	0.716	0.53666	0.19046	0.41458	0.35483	14.1	0.49229	0.43123	0.96859	1.06353	0.50068	0.75081
	14.2	0.21541	0.69362	0.53265	0.17907	0.42604	0.36655	14.2	0.42531	0.38899	0.92354	1.08416	0.48444	0.62721
	14.3	0.20749	0.5536	0.46963	0.167	0.3406	0.29073	14.3	0.31843	0.39708	0.90386	1.06932	0.45592	0.6081
	14.4	0.22571	0.49026	0.4385	0.16579	0.28603	0.35181	14.4	0.39165	0.38566	0.9039	1.00031	0.46556	0.62475
	14.5	0.20874	0.60639	0.40688	0.10907	0.27871	0.21155	14.5	0.34324	0.32148	0.8546	0.9292	0.50536	0.5953
	14.6	0.17348	0.88339	0.46324	0.12951	0.31206	0.31059	14.6	0.40907	0.32348	0.83286	0.90195	0.47666	0.64492
	14.7	0.1824	0.87246	0.41622	0.15887	0.2885	0.31814	14.7	0.24725	0.32114	0.83762	0.84229	0.45127	0.57886
	14.8	0.21335	0.80145	0.40622	0.03896	0.29173	0.22528	14.8	0.34876	0.21369	0.80618	0.80358	0.39916	0.60391
	14.9	0.19512	0.77497	0.37988	0.07828	0.20727	0.26484	14.9	0.24981	0.21129	0.78593	0.7838	0.40965	0.55224
	15	0.34869	0.66645	0.37137	0.09308	0.23904	0.3612	15	0.31233	0.17701	0.7783	0.7412	0.44652	0.62753
	15.1	0.35825	0.75214	0.408	0.08108	0.28791	0.25588	15.1	0.37836	0.19618	0.79	0.74601	0.47778	0.55121
	15.2	0.50893	0.7775	0.5027	0.14733	0.24685	0.25346	15.2	0.3324	0.28906	0.85746	0.74844	0.40066	0.51819
	15.3	0.39898	0.69231	0.47224	0.13037	0.241	0.33463	15.3	0.42533	0.27789	0.83608	0.80135	0.50477	0.54363
	15.4	0.31433	0.77599	0.46563	0.17364	0.25285	0.34297	15.4	0.28588	0.20392	0.80019	0.90539	0.44779	0.48596
	15.5	0.28297	0.8046	0.43008	0.12746	0.23283	0.31706	15.5	0.36382	0.18446	0.8271	0.92984	0.51526	0.50879
	15.6	0.19994	0.7704	0.3988	0.21123	0.29189	0.31758	15.6	0.31586	0.18544	0.80213	0.88733	0.51098	0.47906
	15.7	0.14323	0.70908	0.37335	0.15826	0.2431	0.39543	15.7	0.36339	0.20511	0.79069	0.85016	0.50895	0.44824
	15.8	0.10055	0.70161	0.45058	0.1699	0.32559	0.26998	15.8	0.35963	0.21066	0.75016	0.84788	0.34946	0.49772
	15.9	0.16351	1.02913	0.44227	0.19788	0.45521	0.33184	15.9	0.35115	0.1778	0.74295	0.80358	0.34874	0.43788
	16	0.1282	1.28855	0.56583	0.2745	0.60355	0.45434	16	0.22682	0.20861	0.70962	0.76433	0.40083	0.38716
	16.1	0.13529	1.62107	0.57243	0.17322	0.74443	0.35237	16.1	0.27082	0.18698	0.72901	0.786	0.38254	0.47176
	16.2	0.12136	1.76763	0.56971	0.17494	0.6875	0.40297	16.2	0.34997	0.15339	0.72745	0.73033	0.36325	0.42998
	16.3	0.13471	1.57448	0.52574	0.2034	0.57685	0.28651	16.3	0.33471	0.12224	0.73913	0.75574	0.33517	0.43427
	16.4	0.11238	1.55777	0.49242	0.12347	0.52292	0.38171	16.4	0.2813	0.09146	0.72269	0.73913	0.30669	0.43206
	16.5	0.10675	1.39254	0.39277	0.15227	0.41013	0.29745	16.5	0.27479	0.11758	0.73574	0.70465	0.3481	0.41028
	16.6	0.09221	1.36684	0.38201	0.13301	0.4081	0.27226	16.6	0.32546	0.14873	0.83177	0.76347	0.33352	0.32918
	16.7	0.08873	1.26998	0.36069	0.09277	0.34567	0.34659	16.7	0.34272	0.20846	0.79584	0.7618	0.37973	0.29797
	16.8	0.09704	1.28512	0.3522	0.10409	0.35205	0.22753	16.8	0.32071	0.28727	0.77254	0.72877	0.27098	0.35277
	16.9	0.10171	1.01651	0.34654	0.12309	0.30511	0.41954	16.9	0.40922	0.55504	0.77868	0.7064	0.18782	0.5232
	17	0.10923	1.01791	0.34141	0.1058	0.36978	0.46676	17	0.49657	0.72621	0.80441	0.66816	0.24156	0.50737
	17.1	0.11449	1.0851	0.36807	0.20593	0.40719	0.40105	17.1	0.80198	0.90154	0.77294	0.69964	0.49581	0.52469
	17.2	0.16169	1.07389	0.47259	0.12084	0.40624	0.43612	17.2	0.73038	0.94513	0.75544	0.70007	0.6404	0.54301
	17.3	0.15032	0.94875	0.46989	0.08946	0.38702	0.40116	17.3	0.57961	0.90386	0.74001	0.71878	0.57548	0.55913
	17.4	0.14887	0.9713	0.51395	0.14987	0.41091	0.44361	17.4	0.54656	0.867	0.72138	0.72703	0.53209	0.60892
	17.5	0.11066	0.9115	0.57125	0.18223	0.42347	0.4925	17.5	0.62985	0.95217	0.70724	0.87903	0.47463	0.46166
	17.6	0.09442	0.88052	0.63655	0.32288	0.36225	0.4725	17.6	0.62049	1.16564	0.68344	0.96147	0.47041	0.47349
	17.7	0.09415	0.84383	0.51994	0.26831	0.32655	0.32209	17.7	0.52639	1.19924	0.64796	0.91354	0.31796	0.44043
	17.8	0.0942	0.86267	0.51713	0.25162	0.30709	0.32761	17.8	0.5263	1.21	0.64445	0.86805	0.34637	0.39641
	17.9	0.14483	0.74975	0.45832	0.2089	0.34748	0.28684	17.9	0.53501	1.09414	0.66758	0.77241	0.37071	0.46442
	18	0.14715	0.68601	0.51756	0.1578	0.42174	0.29178	18	0.81077	1.04471	0.64458	0.78945	0.43522	0.45854
	18.1	0.1646	0.7922	0.44481	0.18939	0.59425	0.33193	18.1	0.87113	1.04563	0.63152	0.76473	0.43547	0.55409
	18.2	0.11528	1.15017	0.57545	0.25361	0.71983	0.41535	18.2	1.00675	0.97517	0.70672	0.75747	0.34894	0.6319
	18.3	0.14087	1.27944	0.58266	0.1857	0.87924	0.3434	18.3	0.73578	0.90372	0.87489	0.76015	0.59126	0.98733
	18.4	0.10536	1.31183	0.54283	0.16359	0.80942	0.30575	18.4	0.58009	0.9349	0.92102	0.72658	0.68766	1.27718
	18.5	0.12852	1.28888	0.468	0.15896	0.75197	0.35659	18.5	0.67238	0.8393	0.86751	0.68478	0.58554	1.12449
	18.6	0.07284	1.23772	0.41947	0.17512	0.74493	0.33966	18.6	0.72645	0.7976	0.85692	0.66572	0.47572	0.96541
	18.7	0.11805	1.12066	0.40122	0.16244	0.6133	0.30295	18.7	0.49562	0.77051	0.83339	0.64071	0.45148	0.97996
	18.8	0.19961	1.15315	0.39709	0.20133	0.58544	0.30543	18.8	0.58029	0.75103	0.77484	0.59354	0.46854	1.01265
	18.9	0.12567	1.0628	0.3594	0.18499	0.56655	0.30485	18.9	0.49611	0.65394	0.78895	0.59347	0.38231	1.05626
	19	0.05139	1.02546	0.40092	0.18684	0.48012	0.31482	19	0.46301	0.60753	0.78108	0.56905	0.37925	1.08579
	19.1	0.06793	0.98769	0.31194	0.11689	0.46836	0.2787	19.1	0.49864	0.5607	0.75599	0.57386	0.47779	0.95168
	19.2	0	0.83521	0.35855	0.1737	0.38367	0.2737	19.2	0.34644	0.54951	0.74946	0.523	0.41927	0.96423
	19.3	0.06966	0.8376	0.38381	0.12985	0.36112	0.2377	19.3	0.43815	0.55713	0.73455	0.47157	0.45537	1.37738
	19.4	0.07352	0.79159	0.36177	0.18066	0.37678	0.23558	19.4	0.39331	0.53011	0.70738	0.46858	0.55483	1.77069
	19.5	0.05284	0.7154	0.37813	0.09281	0.36852	0.22809	19.5	0.39526	0.50808	0.68772	0.47386	0.49084	1.98828
	19.6	0.06991	0.69689	0.35422	0.18443	0.34665	0.20384	19.6	0.38344	0.51187	0.67333	0.48506	0.39934	1.93163
	19.7	0.05201	0.68358	0.3496	0.20066	0.35111	0.23415	19.7	0.3489	0.48378	0.66534	0.47651	0.356	1.80594
	19.8	0.07368	0.72097	0.37297	0.21071	0.27101	0.24971	19.8	0.3799	0.45652	0.64912	0.49155	0.33176	1.76266
	19.9	0.15424	0.60704	0.38038	0.13494	0.30723	0.19624	19.9	0.38604	0.41104	0.63491	0.45652	0.30613	1.64063
	20	0.10319	0.62214	0.30668	0.19869	0.22937	0.2137	20	0.38026	0.4029	0.62463	0.46457	0.30006	1.53482
	20.1	0.13808	0.54684	0.28165	0.0781	0.26048	0.303	20.1	0.353	0.38022	0.59095	0.43576	0.2839	1.36987
	20.2	0.12379	0.64803	0.25276	0.12792	0.23158	0.2384	20.2	0.35187	0.36185	0.61608	0.58882	0.2029	1.37894
	20.3	0.12198	0.53695	0.25932	0.19782	0.24938	0.34857	20.3	0.40901	0.47078	0.63301	0.77206	0.15579	1.29237
	20.4	0.08569	0.54081	0.24766	0.10807	0.32628	0.29997	20.4	0.27569	0.50229	0.60362	0.85662	0.17437	1.25374
	20.5	0.11907	0.4916	0.24887	0.10325	0.27815	0.39814	20.5	0.42817	0.43109	0.5747	0.87973	0.1956	1.10286
	20.6	0.07784	0.5373	0.2778	0.11917	0.30854	0.3983	20.6	0.38701	0.41704	0.65402	0.94541	0.18901	1.26636
	20.7	0.10531	0.61187	0.24832	0.1266	0.30095	0.29973	20.7	0.43408	0.39011	0.79926	0.98211	0.2505	1.40462
	20.8	0.06038	0.51748	0.31887	0.08247	0.29536	0.22558	20.8	0.51399	0.42408	0.92588	1.05481	0.34009	1.68623
	20.9	0.16156	0.54549	0.29868	0.29589	0.22036	0.31444	20.9	0.46431	0.40336	0.9949	1.11865	0.38502	1.93675
	21	0.21902	0.66002	0.34182	0.16885	0.32651	0.384	21	0.41363	0.4271	1.03468	1.12574	0.4004	1.9448
	21.1	0.25004	0.56021	0.34783	0.30974	0.27895	0.38166	21.1	0.47914	0.44892	1.0543	1.13606	0.36922	1.79586
	21.2	0.19019	0.63564	0.36422	0.26286	0.39224	0.39223	21.2	0.42822	0.40777	1.05561	1.11746	0.3096	1.85963
	21.3	0.14714	0.52916	0.40079	0.22496	0.27156	0.31168	21.3	0.40752	0.4075	1.02309	1.12172	0.35494	1.72461
	21.4	0.06983	0.50359	0.33567	0.25333	0.3247	0.29625	21.4	0.62994	0.43986	1.00913	1.15403	0.34137	1.72408
	21.5	0.10187	0.5015	0.33399	0.23817	0.29988	0.31996	21.5	0.51796	0.38725	0.98808	1.14124	0.28979	1.5286
	21.6	0.11922	0.51535	0.3462	0.21505	0.2498	0.30641	21.6	0.59261	0.36956	0.96225	1.16242	0.28059	1.55629
	21.7	0.09592	0.51731	0.31231	0.21901	0.28156	0.37797	21.7	0.54754	0.3729	0.92172	1.09692	0.24558	1.4669
	21.8	0.12377	0.45736	0.36616	0.15832	0.25065	0.26412	21.8	0.63316	0.41026	0.90223	1.11485	0.28264	1.55088
	21.9	0.14111	0.46589	0.31489	0.14977	0.24948	0.33035	21.9	0.65127	0.37076	0.8812	1.10927	0.36284	1.48874
	22	0.05787	0.37733	0.30067	0.17735	0.32576	0.30655	22	0.68505	0.31711	0.87994	1.09821	0.30482	1.37645
	22.1	0.08784	0.44262	0.38505	0.33852	0.30059	0.43855	22.1	0.76988	0.32272	0.84428	1.08928	0.19814	1.2186
	22.2	0.15099	0.26269	0.4201	0.25215	0.37657	0.33872	22.2	0.80706	0.29022	0.84783	1.06313	0.24879	1.50901
	22.3	0.13224	0.39131	0.39952	0.25238	0.32039	0.37354	22.3	0.76443	0.32664	0.82232	1.04208	0.2805	1.62289
	22.4	0.20657	0.40974	0.33886	0.30827	0.3455	0.29156	22.4	0.71002	0.29242	0.83945	1.04199	0.26729	1.63473
	22.5	0.16457	0.44616	0.38973	0.23549	0.32439	0.2732	22.5	0.59421	0.38782	0.83547	1.02058	0.33898	1.46927
	22.6	0.16144	0.33698	0.38939	0.21386	0.27857	0.27368	22.6	0.63882	0.34019	0.81832	0.98994	0.38104	1.45264
	22.7	0.13607	0.37451	0.50473	0.27135	0.251	0.31226	22.7	0.5313	0.32565	0.77433	0.95113	0.34073	1.84855
	22.8	0.0662	0.50469	0.57958	0.21619	0.2908	0.3283	22.8	0.59851	0.36687	0.79144	0.87725	0.3003	1.77959
	22.9	0.09501	0.46802	0.74108	0.12888	0.30022	0.28849	22.9	0.42122	0.32398	0.78277	0.87521	0.29003	1.74696
	23	0.12886	0.48164	0.84808	0.26455	0.39495	0.28856	23	0.43703	0.22281	0.74457	0.81286	0.22098	1.73037
	23.1	0.07699	0.47701	0.83059	0.13903	0.32108	0.26478	23.1	0.41567	0.31243	0.7105	0.8147	0.26575	1.67639
	23.2	0.10403	0.5039	0.77189	0.17735	0.33437	0.36421	23.2	0.47159	0.27444	0.71316	0.79729	0.31485	1.60098
	23.3	0.13314	0.45609	0.71517	0.11982	0.43189	0.25602	23.3	0.47406	0.282	0.70067	0.82161	0.36016	1.49375
	23.4	0.10111	0.47556	0.61696	0.16867	0.60945	0.25719	23.4	0.46523	0.25077	0.72318	0.79113	0.34698	1.42054
	23.5	0.16331	0.42514	0.52214	0.25702	0.71607	0.22574	23.5	0.57809	0.30441	0.6884	0.75801	0.28463	1.41978
	23.6	0.19814	0.35404	0.49856	0.26242	0.66182	0.22949	23.6	0.47464	0.33104	0.68211	0.73462	0.22198	1.30279
	23.7	0.2284	0.2789	0.52212	0.18826	0.53392	0.2619	23.7	0.50905	0.34442	0.78445	0.76101	0.26494	1.29937
	23.8	0.18979	0.35389	0.48221	0.16856	0.49803	0.23443	23.8	0.49289	0.29478	0.79238	0.68599	0.26754	1.28072
	23.9	0.13896	0.3804	0.42037	0.14031	0.52601	0.19829	23.9	0.41525	0.37532	0.78368	0.68767	0.28097	1.229
	24	0.08872	0.3731	0.38621	0.12377	0.44498	0.25084	24	0.45088	0.35185	0.75601	0.66806	0.275	1.14546
	24.1	0.12037	0.34513	0.45247	0.13951	0.45326	0.20257	24.1	0.31283	0.29305	0.74209	0.65737	0.20666	1.19332
	24.2	0.12669	0.37504	0.39675	0.06688	0.42354	0.20495	24.2	0.32959	0.30589	0.70333	0.64424	0.29305	1.39736
	24.3	0.11207	0.30718	0.48409	0.13577	0.3681	0.29459	24.3	0.40114	0.28364	0.75282	0.67852	0.32393	1.41798
	24.4	0.13916	0.4989	0.50336	0.29233	0.43196	0.24593	24.4	0.26572	0.2402	0.70622	0.61211	0.33068	1.26861
	24.5	0.14195	0.52689	0.51908	0.35001	0.49588	0.28671	24.5	0.36613	0.22452	0.66301	0.64482	0.31239	1.16857
	24.6	0.1039	0.48516	0.40754	0.23849	0.51252	0.45531	24.6	0.29692	0.21503	0.70249	0.601	0.28542	1.17594
	24.7	0.11366	0.41071	0.48374	0.19521	0.54728	0.2397	24.7	0.35869	0.23279	0.7016	0.64051	0.26232	1.17125
	24.8	0.11067	0.40064	0.49767	0.14778	0.53945	0.30475	24.8	0.30129	0.1698	0.71417	0.5911	0.29135	1.16115
	24.9	0.10639	0.39162	0.3951	0.22199	0.46701	0.38782	24.9	0.37076	0.17886	0.68731	0.54982	0.63953	1.19283
	25	0.11251	0.33879	0.44039	0.20167	0.44387	0.33517	25	0.29777	0.21212	0.72704	0.54417	1.00818	1.19632
	25.1	0.10922	0.42473	0.43028	0.20132	0.47435	0.43898	25.1	0.49504	0.15896	0.7307	0.55769	1.35443	1.16763
	25.2	0.12746	0.37335	0.38279	0.11073	0.47477	0.43166	25.2	0.76071	0.37093	0.75532	0.57848	1.53846	1.19518
	25.3	0.13665	0.47652	0.3759	0.15754	0.41231	0.38891	25.3	0.69072	0.6057	0.726	0.58135	1.65142	1.10692
	25.4	0.14648	0.36633	0.42262	0.11754	0.4166	0.33209	25.4	0.69576	0.76241	0.73644	0.58311	1.6068	1.1705
	25.5	0.11664	0.39748	0.36454	0.14242	0.31155	0.33685	25.5	0.82484	0.89669	0.77352	0.53201	1.68918	1.15106
	25.6	0.09339	0.52638	0.35234	0.14551	0.29444	0.32287	25.6	0.81573	1.06876	0.72941	0.48936	1.66159	0.9942
	25.7	0.05351	0.76282	0.38204	0.09858	0.31434	0.20037	25.7	0.61221	1.16703	0.67923	0.5	1.56203	0.97034
	25.8	0.08608	0.83497	0.48135	0.1995	0.41962	0.29438	25.8	0.73098	1.16479	0.68219	0.50762	1.47308	0.92006
	25.9	0.07726	1.02945	0.43979	0.16359	0.42597	0.29981	25.9	0.56269	1.16172	0.65082	0.50474	1.4371	0.85266
	26	0.0952	1.21856	0.51961	0.12842	0.39395	0.33944	26	0.50736	1.00135	0.62795	0.525	1.42455	0.85837
	26.1	0.12986	1.08783	0.459	0.14855	0.33043	0.40797	26.1	0.52273	0.96524	0.67776	0.58684	1.42405	0.90678
	26.2	0.09395	0.99742	0.45902	0.10725	0.27499	0.33041	26.2	0.50413	0.98968	0.86431	0.54674	1.38822	0.87999
	26.3	0.07698	1.05405	0.66362	0.12906	0.33522	0.30696	26.3	0.46103	1.00131	0.94602	0.54176	1.31806	0.91754
	26.4	0.10981	1.09718	0.88196	0.17037	0.59804	0.4371	26.4	0.48733	1.08201	1.03144	0.53995	1.2545	0.86457
	26.5	0.08123	1.17845	1.02587	0.05889	0.59316	0.31611	26.5	0.61028	0.96921	1.05806	0.58425	1.30967	0.87419
	26.6	0.08424	1.08973	0.94404	0.08088	0.65878	0.32679	26.6	0.45419	1.097	1.00509	0.53986	1.2338	0.76198
	26.7	0.07056	1.0192	0.8174	0.08723	0.53495	0.37609	26.7	0.48064	1.17925	1.03656	0.54691	1.12527	0.77565
	26.8	0.09429	0.92663	0.76873	0.10839	0.473	0.39778	26.8	0.48509	1.33305	1.00733	0.55723	1.04338	0.80956
	26.9	0.07071	0.82015	0.71135	0.03383	0.56013	0.33381	26.9	0.51154	1.38502	0.987	0.49137	0.99208	0.7291
	27	0.13191	0.76537	0.68122	0.0871	0.54305	0.39505	27	0.46795	1.32193	0.99815	0.47164	1.1917	0.8395
	27.1	0.11364	0.73357	0.6338	0.07646	0.43481	0.29626	27.1	0.3497	1.1711	0.96631	0.43211	1.14748	1.03238
	27.2	0.11635	0.67846	0.64179	0.02217	0.39223	0.18323	27.2	0.47091	1.20604	0.93834	0.46251	1.08353	0.96296
	27.3	0.13215	0.52725	0.52715	0.01415	0.34691	0.21048	27.3	0.5137	1.12074	0.92765	0.45362	1.14169	0.91902
	27.4	0.13388	0.57838	0.57773	0.12177	0.32193	0.20857	27.4	0.52673	1.10619	0.89244	0.53703	1.09171	0.87407
	27.5	0.1098	0.45822	0.51612	0.13988	0.34692	0.23385	27.5	0.45695	1.02835	0.85264	0.6794	1.03327	0.80272
	27.6	0.09636	0.54563	0.51861	0.14627	0.32456	0.31234	27.6	0.48928	1.12388	0.88723	0.69152	1.02152	0.76706
	27.7	0.1236	0.48558	0.52905	0.09416	0.25611	0.26635	27.7	0.38431	0.98891	0.83375	0.62966	0.96428	0.6604
	27.8	0.10415	0.45604	0.42494	0.08393	0.2479	0.2424	27.8	0.41242	0.97319	0.82215	0.56902	0.90465	0.67771
	27.9	0.15461	0.51495	0.46633	0.09813	0.28128	0.25571	27.9	0.44347	0.97031	0.82624	0.56252	0.90232	0.66242
	28	0.17027	0.50513	0.49619	0.18732	0.31888	0.34309	28	0.4733	0.94754	0.86895	0.50481	0.8636	0.6464
	28.1	0.1422	0.51044	0.52222	0.30515	0.29251	0.43933	28.1	0.41938	0.94218	0.84558	0.51196	0.96772	0.77989
	28.2	0.15005	0.51654	0.52656	0.32021	0.31189	0.36804	28.2	0.42998	0.91377	0.83797	0.4765	0.96461	0.68388
	28.3	0.13171	0.50256	0.50005	0.2141	0.33133	0.23475	28.3	0.43034	0.83495	0.86843	0.51265	0.9746	0.70513
	28.4	0.10097	0.53019	0.48599	0.19864	0.27058	0.27568	28.4	0.48693	0.84252	0.83671	0.64769	0.7887	0.64198
	28.5	0.13817	0.54448	0.39075	0.18692	0.24491	0.21323	28.5	0.50487	0.81242	0.82664	0.8985	0.81908	0.71941
	28.6	0.14277	0.43089	0.412	0.18988	0.27258	0.24698	28.6	0.45491	0.77209	0.82339	0.84539	0.76824	1.19466
	28.7	0.13116	0.44501	0.34322	0.12118	0.28198	0.30735	28.7	0.6767	0.77316	0.81418	0.74735	0.90861	1.63854
	28.8	0.14749	0.58676	0.35478	0.16	0.33835	0.22934	28.8	0.70188	0.68295	0.82593	0.70189	0.90483	1.71219
	28.9	0.16123	0.87082	0.47504	0.16015	0.2633	0.25024	28.9	0.53699	0.67685	0.77206	0.68548	0.84718	1.58253
	29	0.09605	1.12094	0.48775	0.2002	0.38121	0.32319	29	0.58214	0.66886	0.78514	0.66021	0.91968	1.43172
	29.1	0.1142	1.47638	0.54885	0.14332	0.42334	0.30082	29.1	0.84632	0.78496	0.74519	0.6425	0.84231	1.33893
	29.2	0.08533	1.66945	0.65642	0.13401	0.61217	0.23173	29.2	0.72004	0.77597	0.7399	0.59985	0.67357	1.17685
	29.3	0.12392	1.87658	0.63695	0.12542	0.57506	0.15568	29.3	0.59965	0.76045	0.73171	0.52137	0.62993	1.25125
	29.4	0.07962	1.95028	0.68902	0.16185	0.58482	0.25438	29.4	0.49027	0.69585	0.71558	0.49063	0.61306	1.46286
	29.5	0.10572	1.78472	0.62382	0.23831	0.56132	0.25202	29.5	0.47295	0.64516	0.69201	0.5982	0.63845	1.40012
	29.6	0.12305	1.64612	0.55577	0.15641	0.56847	0.26342	29.6	0.54166	0.64432	0.70647	0.64806	0.66938	1.33499
	29.7	0.07266	1.38664	0.42933	0.15038	0.4414	0.14641	29.7	0.38538	0.62843	0.66423	0.6062	0.63605	1.26282
	29.8	0.08928	1.43605	0.42784	0.16947	0.33093	0.16326	29.8	0.47263	0.60501	0.65447	0.61462	0.52236	1.18171
	29.9	0.02489	1.33968	0.35101	0.11164	0.34814	0.17639	29.9	0.36001	0.5306	0.64128	0.57077	0.54879	1.13182
	30	0.11064	1.31647	0.37477	0.11901	0.30888	0.17597	30	0.43687	0.58015	0.64339	0.50834	0.51804	0.98601
	30.1	0.06305	1.13069	0.33028	0.13424	0.23938	0.13967	30.1	0.50471	0.58296	0.66649	0.49722	0.58627	1.0711
	30.2	0.13965	1.04111	0.31812	0.08264	0.21472	0.19497	30.2	0.32402	0.55864	0.67435	0.48887	0.54523	1.08213
	30.3	0.12	0.95953	0.33639	0.13177	0.32652	0.28488	30.3	0.42889	0.54566	0.6562	0.46476	0.54292	1.05212
	30.4	0.11042	0.8994	0.28556	0.21555	0.32293	0.29721	30.4	0.41097	0.518	0.65805	0.50613	0.62835	1.0346
	30.5	0.10014	0.99639	0.35745	0.23895	0.30799	0.28468	30.5	0.3259	0.54935	0.64607	0.48	0.83962	1.02263
	30.6	0.10163	0.94997	0.36497	0.19322	0.20513	0.30481	30.6	0.36737	0.55074	0.61266	0.55052	0.74325	1.24783
	30.7	0.0749	0.81183	0.37438	0.16119	0.28677	0.26796	30.7	0.37257	0.51534	0.5828	0.76253	0.71904	1.66619
	30.8	0.0797	0.89876	0.33272	0.10613	0.27772	0.27673	30.8	0.54227	0.4709	0.58689	0.88085	0.77956	1.94033
	30.9	0.08162	0.66891	0.33628	0.13443	0.23818	0.13225	30.9	0.54424	0.46633	0.58482	0.87407	0.7131	1.93723
	31	0.05074	0.74782	0.37343	0.1131	0.23016	0.16593	31	0.50044	0.53817	0.59257	0.82855	0.68722	1.82205
	31.1	0.06188	0.66474	0.31642	0.0709	0.32667	0.35646	31.1	0.5104	0.50917	0.61333	0.74876	0.56051	1.77268
	31.2	0.09598	0.80142	0.35615	0.10491	0.29712	0.32338	31.2	0.61196	0.55586	0.58109	0.73875	0.5708	1.71608
	31.3	0.14281	0.67279	0.29328	0.09747	0.26485	0.19893	31.3	1.07831	0.74267	0.54677	0.78883	1.14934	1.70741
	31.4	0.10033	0.71288	0.33813	0.07027	0.23606	0.25191	31.4	1.31415	0.8159	0.55665	0.77456	1.1757	1.66845
	31.5	0.09663	0.63928	0.22795	0.08068	0.20481	0.25464	31.5	1.08972	0.79277	0.54337	0.73216	1.00077	1.50787
	31.6	0.04379	0.6974	0.26856	0.11214	0.25051	0.27629	31.6	0.99365	0.74835	0.58959	0.69917	0.97665	1.45519
	31.7	0.10232	0.69901	0.32449	0.09861	0.19076	0.30429	31.7	0.87051	0.76135	0.55318	0.6315	0.86096	1.42049
	31.8	0.1016	0.56038	0.26072	0.14786	0.27184	0.28927	31.8	0.76555	0.68308	0.53513	0.64699	0.83064	1.29985
	31.9	0.06695	0.55661	0.25828	0.01945	0.25367	0.24868	31.9	0.90551	0.68815	0.56526	0.6191	0.86519	1.24832
	32	0.04962	0.59373	0.31721	0.12334	0.26189	0.3225	32	0.66156	0.66291	0.58117	0.63009	0.67034	1.28402
	32.1	0.0807	0.62223	0.35027	0.1357	0.22757	0.2813	32.1	0.6509	0.69339	0.61324	0.62921	0.66988	1.25162
	32.2	0.08152	0.60008	0.30391	0.14648	0.20258	0.22819	32.2	0.6264	0.61875	0.57854	0.57582	0.69939	1.22317
	32.3	0.06329	0.53283	0.33948	0.16437	0.20302	0.25537	32.3	0.69852	0.6175	0.63643	0.60967	0.64917	1.30964
	32.4	0.08831	0.59622	0.26175	0.16431	0.21658	0.32156	32.4	0.67597	0.56911	0.78597	0.60852	0.62753	1.50294
	32.5	0.12389	0.58178	0.34861	0.17816	0.30889	0.33752	32.5	0.6443	0.58947	0.73623	0.68683	0.69765	1.83061
	32.6	0.06362	0.59159	0.36419	0.09243	0.33587	0.32995	32.6	0.70123	0.57974	0.73212	0.82001	0.77931	1.98516
	32.7	0.09232	0.51221	0.36254	0.09953	0.36071	0.36	32.7	0.71732	0.64135	0.6857	0.94042	0.67804	2.10047
	32.8	0.11912	0.56626	0.31558	0.17206	0.25702	0.31267	32.8	0.74141	0.60264	0.71358	0.99924	0.66284	2.09926
	32.9	0.16791	0.47378	0.34035	0.17934	0.30129	0.32735	32.9	0.83826	0.62139	0.82725	0.99315	0.67817	2.04504
	33	0.188	0.52196	0.37094	0.097	0.2917	0.37212	33	0.75166	0.69953	0.82851	1.05084	0.67703	2.02866
	33.1	0.20094	0.45287	0.40637	0.14377	0.31604	0.26621	33.1	0.71127	0.58756	0.8239	1.12314	0.57424	1.97766
	33.2	0.18675	0.4988	0.30791	0.15622	0.47598	0.26792	33.2	0.57995	0.60299	0.7963	1.06919	0.52908	1.90324
	33.3	0.16758	0.52206	0.39386	0.1184	0.60711	0.1863	33.3	0.66998	0.53313	0.79488	1.13333	0.45776	1.92788
	33.4	0.13897	0.60935	0.61957	0.11916	0.77284	0.17116	33.4	0.56032	0.54771	0.78625	1.12243	0.44006	1.83387
	33.5	0.23277	0.69995	0.74559	0.11605	0.82232	0.20261	33.5	0.67521	0.54443	0.7599	1.1089	0.41242	1.81147
	33.6	0.2853	0.65796	0.77315	0.18632	0.83421	0.27539	33.6	0.65006	0.50185	0.75997	1.06468	0.5091	1.85137
	33.7	0.31678	0.49892	0.75088	0.22087	0.78312	0.30925	33.7	0.54721	0.51785	0.71966	1.01119	0.7449	1.81304
	33.8	0.28998	0.54365	0.70438	0.2211	0.78543	0.22306	33.8	0.61521	0.49561	0.694	0.95978	1.13306	1.79155
	33.9	0.23572	0.50987	0.60143	0.20128	0.68482	0.19046	33.9	0.42008	0.43123	0.62664	0.90615	1.312	1.74407
	34	0.21989	0.54251	0.59316	0.19525	0.6151	0.24109	34	0.39213	0.42873	0.6434	0.87176	1.27917	1.65739
	34.1	0.13115	0.44136	0.59801	0.14743	0.67203	0.32907	34.1	0.45439	0.45076	0.58387	0.83989	1.16296	1.53884
	34.2	0.1246	0.39102	0.58882	0.17464	0.54902	0.23335	34.2	0.39263	0.43778	0.57988	0.81224	1.10803	1.51968
	34.3	0.11535	0.52359	0.50932	0.23617	0.52015	0.2207	34.3	0.436	0.36958	0.5616	0.786	0.93529	1.44051
	34.4	0.09459	0.37961	0.48602	0.23129	0.41951	0.1911	34.4	0.48545	0.34994	0.57794	0.78175	0.9168	1.31799
	34.5	0.12258	0.37163	0.52877	0.16774	0.4097	0.22579	34.5	0.43153	0.30698	0.54702	0.80329	0.78638	1.20408
	34.6	0.1075	0.36883	0.47702	0.22204	0.39513	0.16272	34.6	0.41193	0.30486	0.54399	0.81135	0.6911	1.24564
	34.7	0.10781	0.37369	0.53938	0.18663	0.38164	0.19207	34.7	0.43203	0.27027	0.56456	0.73349	0.56733	1.28127
	34.8	0.14425	0.2695	0.52367	0.14348	0.40471	0.19899	34.8	0.43399	0.28414	0.54095	0.70784	0.6911	1.20909
	34.9	0.13183	0.30274	0.47382	0.02993	0.33875	0.19157	34.9	0.43765	0.25006	0.51659	0.68096	0.66572	1.12221
	35	0.10195	0.31184	0.44782	0.08072	0.36947	0.20803	35	0.43069	0.27002	0.49405	0.65362	0.63536	1.09506
	35.1	0.06352	0.27629	0.37661	0.0705	0.32983	0.17731	35.1	0.30258	0.31295	0.47625	0.61013	0.48542	1.09784
	35.2	0.0356	0.19999	0.31662	0	0.25831	0.1845	35.2	0.33436	0.26698	0.45555	0.61765	0.47497	1.04023
	35.3	0.06507	0.26059	0.33703	0.04724	0.31608	0.22075	35.3	0.43087	0.23718	0.46073	0.62305	0.50936	1.11319
	35.4	0.05172	0.20135	0.29609	0.10735	0.23255	0.167	35.4	0.42492	0.2594	0.44759	0.61335	0.58329	1.05659
	35.5	0.04077	0.30397	0.37507	0.0309	0.33492	0.14671	35.5	0.40771	0.23893	0.47896	0.58982	0.56565	1.09751
	35.6	0.06887	0.33191	0.3504	0.08197	0.31418	0.23678	35.6	0.41852	0.18869	0.49094	0.60564	0.56893	1.06067
	35.7	0.02554	0.26167	0.26731	0	0.26635	0.14091	35.7	0.3548	0.22827	0.44424	0.57625	0.501	0.9142
	35.8	0.04291	0.27207	0.31077	0.11068	0.2686	0.16514	35.8	0.33147	0.27821	0.46667	0.64573	0.51641	0.86634
	35.9	0.05631	0.38678	0.41338	0.12057	0.33068	0.2177	35.9	0.29494	0.22953	0.48391	0.58592	0.41612	0.79543
	36	0.08625	0.30227	0.40327	0.23924	0.31946	0.26698	36	0.35461	0.22717	0.42865	0.59924	0.36328	0.84681
	36.1	0.1013	0.30179	0.41773	0.13743	0.27572	0.25751	36.1	0.33421	0.24779	0.43655	0.55148	0.43314	0.82843
	36.2	0.15105	0.40605	0.53126	0.12398	0.3229	0.2722	36.2	0.33305	0.23852	0.45751	0.545	0.34284	0.79576
	36.3	0.14207	0.30991	0.59342	0.15302	0.27002	0.22565	36.3	0.38496	0.22182	0.42883	0.48174	0.35678	0.82561
	36.4	0.12433	0.36747	0.49784	0.12912	0.2966	0.29007	36.4	0.42938	0.20684	0.41373	0.49408	0.38566	0.85781
	36.5	0.10877	0.34363	0.54118	0.07669	0.25991	0.18033	36.5	0.3358	0.16521	0.44104	0.45461	0.39107	0.69084
	36.6	0.07714	0.39293	0.78474	0.13186	0.36011	0.22545	36.6	0.35657	0.2229	0.4533	0.45724	0.42154	0.72439
	36.7	0.08768	0.43626	0.96171	0.1009	0.36966	0.26342	36.7	0.37877	0.28526	0.42605	0.44693	0.30802	0.91517
	36.8	0.07787	0.58521	1.14021	0.08925	0.47328	0.34852	36.8	0.44428	0.27828	0.43036	0.4859	0.38899	1.06117
	36.9	0.13592	0.5639	1.3096	0.16739	0.56934	0.56559	36.9	0.54753	0.30686	0.36836	0.48552	0.33685	0.93394
	37	0.13861	0.60994	1.45188	0.24733	0.54453	0.75051	37	0.50276	0.29659	0.33618	0.45608	0.34729	1.06203
	37.1	0.08969	0.59416	1.29559	0.24659	0.59175	0.65466	37.1	0.53507	0.25451	0.34607	0.45123	0.27613	1.1644
	37.2	0.13917	0.6969	1.28557	0.22705	0.54236	0.49917	37.2	0.54995	0.25646	0.35257	0.40122	0.28217	1.00823
	37.3	0.13508	0.66475	1.23046	0.2117	0.5003	0.49695	37.3	0.34152	0.29352	0.41657	0.46649	0.30963	1.02583
	37.4	0.09329	0.83314	1.19933	0.28521	0.44865	0.5042	37.4	0.37894	0.27921	0.36231	0.46248	0.36422	0.9153
	37.5	0.18834	1.08068	1.1849	0.36384	0.47194	0.50154	37.5	0.4696	0.34245	0.3845	0.50591	0.32574	0.93165
	37.6	0.27756	1.26335	1.15716	0.31307	0.47736	0.62309	37.6	0.68033	0.2528	0.36813	0.51576	0.27407	0.82198
	37.7	0.26553	1.55613	1.10616	0.20137	0.47195	0.41546	37.7	0.71013	0.25573	0.38655	0.50718	0.33289	0.84687
	37.8	0.29439	1.51048	1.23886	0.39308	0.59826	0.56848	37.8	0.68091	0.25304	0.30743	0.48288	0.3061	0.93029
	37.9	0.23716	1.44291	1.25639	0.40639	0.56191	0.52741	37.9	0.50468	0.37869	0.36666	0.44127	0.34415	0.875
	38	0.30886	1.36384	1.15792	0.44309	0.57939	0.43911	38	0.66888	0.48566	0.36759	0.41551	0.32349	0.74859
	38.1	0.26724	1.21354	1.1896	0.43415	0.50709	0.54724	38.1	0.6357	0.64661	0.28621	0.49861	0.29821	0.79015
	38.2	0.19013	1.37321	1.15012	0.37685	0.55118	0.85712	38.2	0.52794	0.66564	0.30407	0.73109	0.20432	0.7299
	38.3	0.1923	1.23335	1.05091	0.31416	0.54667	1.04707	38.3	0.54869	0.65708	0.31013	0.80497	0.16771	0.63383
	38.4	0.20705	0.97966	0.94355	0.27798	0.45848	0.82548	38.4	0.51394	0.57555	0.2748	0.88138	0.16129	0.5845
	38.5	0.12024	1.06012	0.77981	0.26218	0.36678	0.58876	38.5	0.40105	0.47227	0.34957	0.92628	0.19218	0.65583
	38.6	0.09663	0.90864	0.76607	0.26166	0.28689	0.57009	38.6	0.41935	0.4706	0.59342	0.89301	0.27694	0.55766
	38.7	0.08847	0.99117	0.72228	0.368	0.29986	0.55126	38.7	0.46401	0.39934	0.73001	0.94574	0.33973	0.56491
	38.8	0.10828	0.89095	0.68942	0.3187	0.26396	0.61286	38.8	0.55998	0.41777	0.87067	1.00549	0.33579	0.51813
	38.9	0.16295	0.7801	0.65644	0.25715	0.23519	0.5472	38.9	0.54641	0.41479	0.88443	0.95963	0.32611	0.61563
	39	0.17131	0.81923	0.6386	0.32148	0.2871	0.52384	39	0.47625	0.39075	0.88864	0.90648	0.31941	0.60936
	39.1	0.22106	0.77819	0.54804	0.1727	0.2606	0.50932	39.1	0.42742	0.3661	0.93275	0.97163	0.75311	0.63663
	39.2	0.16696	0.73406	0.54161	0.16188	0.26707	0.39968	39.2	0.43267	0.42321	0.93869	1.08065	1.13764	0.57535
	39.3	0.13918	0.74935	0.50056	0.14727	0.20323	0.3824	39.3	0.41085	0.38461	0.96009	1.15763	1.37891	0.67804
	39.4	0.12099	0.6571	0.49442	0.23184	0.29269	0.35374	39.4	0.43048	0.42006	1.01032	1.13615	1.43829	0.54665
	39.5	0.14849	0.54406	0.55039	0.16458	0.24914	0.30369	39.5	0.45238	0.4684	1.04778	1.06012	1.60135	0.54939
	39.6	0.14845	0.54079	0.54391	0.13477	0.37059	0.34696	39.6	0.43054	0.38053	1.0429	1.014	1.47672	0.51251
	39.7	0.10196	0.5826	0.5538	0.06852	0.25314	0.29493	39.7	0.55207	0.42692	1.02612	0.9564	1.38488	0.48737
	39.8	0.14624	0.55029	0.59248	0.09788	0.30086	0.39806	39.8	0.92683	0.45107	0.99059	0.96419	1.30755	0.52153
	39.9	0.11927	0.52781	0.56265	0.2016	0.29688	0.36349	39.9	1.29043	0.61986	0.98122	1.04661	1.22344	0.45521
	40	0.12202	0.54675	0.46776	0.16659	0.37347	0.49024	40	1.16261	0.74538	0.98299	1.03927	1.28324	0.48335
	40.1	0.13068	0.48425	0.53061	0.09419	0.39945	0.44297	40.1	0.99025	0.96928	0.96634	1.1369	1.23928	0.40597
	40.2	0.11123	0.43283	0.48434	0.10336	0.33547	0.32746	40.2	0.86299	1.08208	0.91133	1.12998	1.07869	0.43029
	40.3	0.0775	0.42458	0.40821	0.08805	0.25075	0.39548	40.3	0.81608	1.16706	0.88195	1.13714	1.00633	0.32853
	40.4	0.11173	0.38264	0.48215	0.07887	0.28517	0.40943	40.4	0.77415	1.34775	0.86043	1.10162	0.90458	0.33285
	40.5	0.04875	0.36784	0.39041	0.0584	0.23261	0.3392	40.5	0.53881	1.40734	0.84576	1.05749	0.81484	0.31965
	40.6	0.12303	0.37106	0.41936	0.07399	0.18937	0.33162	40.6	0.55405	1.33702	0.83046	1.00045	0.75625	0.37293
	40.7	0.06655	0.27801	0.3232	0.03203	0.20062	0.31263	40.7	0.55672	1.29179	0.81152	0.97034	0.77159	0.38084
	40.8	0.08956	0.33243	0.4196	0.05098	0.16785	0.30786	40.8	0.54556	1.27045	0.81746	1.01047	0.80622	0.308
	40.9	0.12589	0.3145	0.39222	0.12491	0.24578	0.35668	40.9	0.56307	1.2234	0.79869	0.99617	0.82861	0.39734
	41	0.06852	0.27354	0.34923	0.06803	0.18047	0.33241	41	0.45234	1.11105	0.77349	0.93298	0.69552	0.28843
	41.1	0.14124	0.31549	0.36841	0.01807	0.23182	0.28491	41.1	0.55947	1.06594	0.77804	0.9296	0.77109	0.35317
	41.2	0.19141	0.39342	0.38041	0.10792	0.26742	0.38978	41.2	0.51286	1.07128	0.78256	0.92543	0.72822	0.46067
	41.3	0.11239	0.27579	0.36781	0.1091	0.28299	0.41437	41.3	0.46195	1.02594	0.74693	0.86517	0.63236	0.40631
	41.4	0.11313	0.34202	0.38799	0.09	0.23469	0.31415	41.4	0.56651	1.01976	0.76206	0.96934	0.62671	0.51328
	41.5	0.09371	0.37048	0.32878	0.16752	0.2547	0.34448	41.5	0.41083	0.95647	0.76266	0.97455	0.6067	0.39471
	41.6	0.07854	0.29139	0.3101	0.14312	0.15392	0.24268	41.6	0.43247	0.90647	0.70114	0.95958	0.63686	0.33875
	41.7	0.1706	0.3192	0.3516	0.11597	0.1138	0.29648	41.7	0.46851	0.93456	0.69371	0.88607	0.48621	0.32535
	41.8	0.10873	0.32268	0.38569	0.12087	0.24668	0.22219	41.8	0.54189	0.93198	0.68598	0.83024	0.51955	0.31318
	41.9	0.01413	0.3907	0.36629	0.08347	0.25962	0.24415	41.9	0.52349	0.89931	0.73181	0.76088	0.53981	0.32479
	42	0.08393	0.4074	0.43205	0.11665	0.22645	0.25789	42	0.48527	0.81135	0.75404	0.813	0.55495	0.30481
	42.1	0.13859	0.44064	0.42385	0.09228	0.36591	0.48343	42.1	0.57976	0.82139	0.87377	0.83901	0.55269	0.39116
	42.2	0.14303	0.47265	0.36336	0.06842	0.46004	0.78181	42.2	0.54017	0.80809	0.9036	0.8211	0.44457	0.43928
	42.3	0.14572	0.36114	0.3488	0.10689	0.53281	1.02715	42.3	1.04309	0.73986	0.84244	0.80235	0.53739	0.39449
	42.4	0.17106	0.34071	0.32398	0.17669	0.41126	1.19941	42.4	1.04797	0.71946	0.82689	0.72173	0.51509	0.32855
	42.5	0.12687	0.21899	0.29957	0.10682	0.39261	1.41674	42.5	0.79824	0.70855	0.77099	0.69876	0.3868	0.2863
	42.6	0.08932	0.23313	0.29466	0.06953	0.31644	1.273	42.6	0.72435	0.65672	0.74744	0.68484	0.32987	0.26744
	42.7	0.03775	0.23045	0.24248	0.0463	0.25247	1.10701	42.7	0.62674	0.58983	0.72066	0.62358	0.36201	0.26902
	42.8	0.13478	0.29569	0.31651	0.01798	0.25531	1.07921	42.8	0.53762	0.64976	0.71621	0.63205	0.50556	0.29535
	42.9	0.06378	0.1622	0.28778	0.00374	0.2205	0.82663	42.9	0.54186	0.58596	0.67146	0.60341	0.45468	0.20118
	43	0.12815	0.20771	0.27927	0.04095	0.24047	0.85341	43	0.51254	0.62099	0.68684	0.61932	0.44031	0.23007
	43.1	0.08503	0.2245	0.27934	0.04245	0.17012	0.89701	43.1	0.4726	0.62932	0.66307	0.61708	0.34713	0.22851
	43.2	0.11529	0.27413	0.30007	0.08837	0.25559	0.72682	43.2	0.47139	0.69591	0.66401	0.66271	0.33261	0.23005
	43.3	0.03062	0.23192	0.21551	0.12678	0.17025	0.79172	43.3	0.44277	0.66031	0.63853	0.65062	0.35065	0.20132
	43.4	0.09359	0.24246	0.2901	0.09553	0.19738	0.79465	43.4	0.49879	0.60116	0.67029	0.63381	0.26356	0.21859
	43.5	0.09789	0.20563	0.31805	0.12962	0.21928	0.76919	43.5	0.51306	0.59662	0.65227	0.65164	0.28351	0.16347
	43.6	0.07811	0.21561	0.31604	0.12657	0.20159	0.86774	43.6	0.42676	0.58747	0.6763	0.60513	0.29679	0.16573
	43.7	0.0691	0.24405	0.261	0.13977	0.17924	0.71527	43.7	0.58951	0.63383	0.68162	0.46475	0.28577	0.14596
	43.8	0.08917	0.1471	0.2674	0.14161	0.19843	0.75094	43.8	0.42162	0.55668	0.66203	0.49015	0.39115	0.18611
	43.9	0.09216	0.27913	0.30565	0.2156	0.25879	0.6599	43.9	0.36606	0.55664	0.63892	0.49949	0.28019	0.27238
	44	0.11847	0.21636	0.32585	0.22756	0.23499	0.72958	44	0.55068	0.51138	0.64372	0.49372	0.31979	0.23632
	44.1	0.17625	0.22204	0.41909	0.28776	0.22568	0.97359	44.1	0.60812	0.52161	0.64932	0.6241	0.39128	0.29088
	44.2	0.22597	0.39118	0.54332	0.28491	0.33907	0.9271	44.2	0.62729	0.51505	0.69857	0.89905	0.37608	0.43674
	44.3	0.18336	0.28292	0.51892	0.25637	0.27546	0.82279	44.3	0.50206	0.47373	0.66687	0.95761	0.3384	0.33291
	44.4	0.12999	0.24581	0.46922	0.22661	0.22811	0.70069	44.4	0.51079	0.45362	0.62035	0.99616	0.29575	0.28291
	44.5	0.15668	0.18675	0.48629	0.31602	0.23422	0.67004	44.5	0.54692	0.43649	0.677	0.97321	0.31016	0.40192
	44.6	0.11167	0.24047	0.39557	0.36336	0.27086	0.6227	44.6	0.46545	0.43588	0.61455	0.96415	0.31076	0.31297
	44.7	0.08254	0.22852	0.3967	0.3595	0.20557	0.59762	44.7	0.55871	0.43322	0.58056	0.89372	0.3668	0.23638
	44.8	0.14443	0.26786	0.43043	0.35053	0.26274	0.67615	44.8	0.94854	0.52541	0.62394	0.89502	0.44698	0.29737
	44.9	0.20451	0.28079	0.41456	0.37322	0.2898	0.71881	44.9	0.96188	0.47198	0.58978	0.86702	0.45741	0.35114
	45	0.14755	0.25273	0.3484	0.18179	0.36638	0.57993	45	0.75977	0.39452	0.53223	0.8237	0.37435	0.3155
	45.1	0.11538	0.17959	0.31884	0.20316	0.23211	0.51267	45.1	0.72696	0.3831	0.53973	0.80453	0.32493	0.30624
	45.2	0.15181	0.26455	0.37326	0.33131	0.2804	0.46046	45.2	0.65177	0.33832	0.52679	0.7859	0.39147	0.32456
	45.3	0.16362	0.26032	0.32351	0.32517	0.23138	0.61259	45.3	0.72669	0.34434	0.51394	0.7799	0.43604	0.16804
	45.4	0.11029	0.26544	0.37936	0.35783	0.27567	0.7188	45.4	0.52923	0.38163	0.49311	0.72254	0.28568	0.23619
	45.5	0.14977	0.21491	0.33171	0.34509	0.2846	0.69677	45.5	0.68017	0.41487	0.51427	0.73178	0.31991	0.27804
	45.6	0.2254	0.35059	0.43826	0.33788	0.34981	0.70187	45.6	0.69519	0.4596	0.60625	0.74577	0.59926	0.33065
	45.7	0.29113	0.43838	0.53198	0.3676	0.47158	0.62686	45.7	1.01902	0.44918	0.61242	0.78573	0.6136	0.35325
	45.8	0.29187	0.33741	0.61001	0.33515	0.43409	0.65212	45.8	0.90962	0.44839	0.60903	0.73257	0.44173	0.36749
	45.9	0.1674	0.28152	0.39744	0.25089	0.36605	0.62758	45.9	0.69412	0.43011	0.5255	0.72136	0.38305	0.34898
	46	0.23851	0.29512	0.48005	0.33639	0.32957	0.62292	46	0.86454	0.36483	0.57103	0.74839	0.59209	0.42064
	46.1	0.33929	0.48477	0.56893	0.3791	0.48425	0.70486	46.1	0.91341	0.39385	0.5636	0.74511	0.64927	0.48948
	46.2	0.28078	0.30348	0.63532	0.3424	0.38011	0.62982	46.2	0.736	0.37175	0.61388	0.77683	0.61669	0.3163
	46.3	0.17947	0.33581	0.55767	0.39425	0.2589	0.57523	46.3	0.7182	0.409	0.81148	0.86571	0.5207	0.53158
	46.4	0.12937	0.33522	0.72739	0.41153	0.35232	0.51103	46.4	0.65152	0.46882	0.93219	0.96147	0.57985	1.01258
	46.5	0.14842	0.39727	0.99335	0.49528	0.3916	0.56494	46.5	0.67404	0.49908	1.02305	1.03462	0.58486	1.04926
	46.6	0.20773	0.39189	0.89964	0.5946	0.42566	0.71054	46.6	0.57126	0.48724	1.10869	1.08511	0.48989	1.01061
	46.7	0.18451	0.37884	0.80739	0.69656	0.34924	0.64153	46.7	0.60802	0.43613	1.08812	1.00891	0.62901	0.99304
	46.8	0.15982	0.42468	0.79713	0.74475	0.34317	0.62889	46.8	0.45541	0.49728	1.03766	0.98448	0.59562	0.93002
	46.9	0.11563	0.40683	0.64727	0.6849	0.38194	0.54165	46.9	0.45807	0.47734	0.96903	0.94296	0.36383	0.98989
	47	0.13298	0.39821	0.61022	0.59609	0.34429	0.64195	47	0.29081	0.50928	0.92108	0.89057	0.41574	0.77225
	47.1	0.16314	0.2701	0.57996	0.57583	0.40355	0.7828	47.1	0.446	0.42115	0.90995	0.88799	0.40002	0.75765
	47.2	0.23816	0.30089	0.55932	0.46706	0.48762	0.79043	47.2	0.52044	0.40321	0.92311	0.86333	0.36965	0.70799
	47.3	0.25805	0.27703	0.53193	0.38485	0.50503	0.6823	47.3	0.42019	0.40343	0.86375	0.86281	0.38165	0.57883
	47.4	0.15865	0.20771	0.42801	0.43692	0.41139	0.63462	47.4	0.52427	0.39844	0.8539	0.84544	0.2711	0.49421
	47.5	0.11147	0.23866	0.41403	0.40325	0.39202	0.6761	47.5	0.52067	0.36208	0.80228	0.86333	0.27584	0.45365
	47.6	0.09865	0.2228	0.51435	0.33641	0.40208	0.60267	47.6	0.54523	0.39242	0.80523	0.83697	0.30624	0.5872
	47.7	0.09187	0.24077	0.49241	0.36696	0.42231	0.50303	47.7	0.60714	0.33523	0.80195	0.83713	0.25679	0.60862
	47.8	0.08336	0.29979	0.59614	0.37728	0.40293	0.66175	47.8	0.65749	0.41595	0.77057	0.81252	0.35502	0.50341
	47.9	0.08473	0.43564	0.57742	0.33175	0.42909	0.69285	47.9	0.81804	0.4146	0.79373	0.79019	0.28374	0.49075
	48	0.17145	0.82306	0.59913	0.30234	0.47735	0.66275	48	0.76142	0.38854	0.74715	0.75144	0.21611	0.51721
	48.1	0.20891	0.95748	0.5851	0.33244	0.46228	0.65645	48.1	0.74846	0.42504	0.7344	0.72236	0.25628	0.44786
	48.2	0.22866	1.15268	0.59192	0.25119	0.48481	0.55634	48.2	0.75687	0.43433	0.72636	0.69068	0.25385	0.34785
	48.3	0.29125	1.37893	0.56516	0.27049	0.46896	0.45515	48.3	0.79752	0.33915	0.66414	0.69302	0.23453	0.43424
	48.4	0.31397	1.28622	0.5632	0.24816	0.43301	0.52321	48.4	1.60104	0.32932	0.67828	0.66104	0.38218	0.52583
	48.5	0.22211	1.18415	0.51236	0.25398	0.34825	0.36808	48.5	2.29736	0.27645	0.6521	0.65186	0.52089	0.57242
	48.6	0.10173	1.24975	0.53158	0.2045	0.34314	0.36298	48.6	2.47891	0.30286	0.61083	0.68043	0.38826	0.46532
	48.7	0.17815	1.06852	0.48162	0.14486	0.3106	0.35172	48.7	2.3807	0.24635	0.64371	0.65189	0.4351	0.41069
	48.8	0.13183	1.17622	0.47325	0.20458	0.28258	0.33016	48.8	2.37051	0.31205	0.61836	0.63804	0.33522	0.40563
	48.9	0.05928	1.02583	0.42273	0.11311	0.34295	0.27292	48.9	2.1449	0.26598	0.59762	0.62999	0.31642	0.42044
	49	0.09697	0.87604	0.30936	0.15185	0.25711	0.2691	49	1.85095	0.23239	0.6013	0.61645	0.31706	0.33077
	49.1	0.08369	0.83525	0.35235	0.13509	0.25453	0.2871	49.1	1.93387	0.20285	0.59891	0.60673	0.26377	0.41664
	49.2	0.08254	0.93243	0.41215	0.15062	0.33232	0.40218	49.2	1.77375	0.204	0.57007	0.6685	0.27082	0.38272
	49.3	0.03743	0.90066	0.33772	0.10547	0.2415	0.33776	49.3	1.79084	0.17136	0.55234	0.63564	0.18081	0.35394
	49.4	0.13978	0.87411	0.38317	0.16675	0.28173	0.2102	49.4	1.5399	0.22121	0.48412	0.74613	0.18055	0.30574
	49.5	0.09107	0.85654	0.41717	0.25117	0.29619	0.28021	49.5	1.63586	0.25449	0.58883	0.76707	0.22884	0.36234
	49.6	0.12474	0.83584	0.38015	0.21925	0.25862	0.32936	49.6	1.53745	0.17231	0.55719	0.70081	0.22232	0.30402
	49.7	0.1069	0.72904	0.43799	0.11814	0.28101	0.33009	49.7	1.56136	0.19612	0.55424	0.69852	0.16896	0.39113
	49.8	0.12184	0.6597	0.37092	0.1743	0.28755	0.28438	49.8	1.41608	0.15782	0.54192	0.67998	0.28649	0.34382
	49.9	0.09723	0.59097	0.34109	0.21387	0.27152	0.27893	49.9	1.34092	0.15969	0.53796	0.60092	0.29795	0.37576
	50	0.12347	0.71986	0.41852	0.25994	0.37501	0.26009	50	1.49421	0.16511	0.53694	0.62198	0.23095	0.35089
	50.1	0.0848	0.6904	0.39691	0.1583	0.35803	0.19714	50.1	1.32454	0.1629	0.49651	0.58195	0.14693	0.26445
	50.2	0.0587	0.65605	0.34642	0.27172	0.29851	0.29185	50.2	1.33782	0.20628	0.51063	0.63289	0.17287	0.27657
	50.3	0.09375	0.57642	0.26936	0.22615	0.29601	0.22021	50.3	1.19286	0.23144	0.51334	0.65489	0.20432	0.22913
	50.4	0.12354	0.57033	0.29159	0.2268	0.26933	0.19988	50.4	1.08379	0.23936	0.48997	0.64686	0.18835	0.23005
	50.5	0.08568	0.49924	0.28122	0.26832	0.1709	0.19771	50.5	1.01688	0.29903	0.45418	0.62006	0.2286	0.23559
	50.6	0.21122	0.50667	0.2946	0.16213	0.26959	0.25106	50.6	1.04559	0.29101	0.44419	0.61455	0.35034	0.27279
	50.7	0.25942	0.59352	0.32384	0.21411	0.27122	0.36398	50.7	1.15492	0.22191	0.46571	0.57101	0.44229	0.31786
	50.8	0.21024	0.60272	0.34001	0.25346	0.36938	0.29049	50.8	0.82393	0.23006	0.43852	0.61983	0.2456	0.33837
	50.9	0.17672	0.56604	0.38489	0.2164	0.27308	0.33235	50.9	0.95761	0.22707	0.38504	0.58679	0.23108	0.30416
	51	0.16396	0.47283	0.22761	0.21201	0.28856	0.26599	51	0.90106	0.13848	0.35726	0.58072	0.25485	0.25575
	51.1	0.16366	0.5967	0.34859	0.21241	0.29359	0.20119	51.1	0.87326	0.14317	0.44377	0.54945	0.20913	0.27703
	51.2	0.16642	0.60184	0.30502	0.1707	0.36368	0.21747	51.2	0.95134	0.20004	0.42705	0.54753	0.2464	0.25225
	51.3	0.14398	0.49016	0.44575	0.31504	0.38396	0.30495	51.3	0.87265	0.17123	0.38366	0.52498	0.24925	0.25338
	51.4	0.15276	0.49127	0.42297	0.42887	0.37961	0.33242	51.4	0.89377	0.17618	0.36813	0.55001	0.18811	0.27607
	51.5	0.11615	0.47075	0.29104	0.4533	0.26197	0.20649	51.5	0.67287	0.17216	0.33099	0.52579	0.14516	0.26784
	51.6	0.12868	0.41995	0.27594	0.36474	0.24952	0.25682	51.6	0.72385	0.12084	0.31812	0.45344	0.19578	0.18705
	51.7	0.11246	0.57057	0.36669	0.42266	0.41849	0.22502	51.7	0.6383	0.25443	0.36415	0.51548	0.23034	0.24477
	51.8	0.11872	0.42854	0.4087	0.3999	0.38262	0.32634	51.8	0.64985	0.29545	0.39686	0.4851	0.24034	0.31774
	51.9	0.13103	0.46874	0.3398	0.29507	0.35498	0.30917	51.9	0.54205	0.28049	0.35972	0.46358	0.20416	0.47862
	52	0.12261	0.52778	0.31524	0.38911	0.40803	0.29444	52	0.58969	0.22924	0.37184	0.46638	0.11315	0.34431
	52.1	0.14587	0.67121	0.38987	0.46183	0.41762	0.29609	52.1	0.48787	0.27596	0.38832	0.50804	0.24108	0.39689
	52.2	0.22642	1.03915	0.51151	0.42956	0.39019	0.30674	52.2	0.62314	0.23238	0.3535	0.65416	0.17267	0.37505
	52.3	0.13352	1.21044	0.44919	0.29293	0.32072	0.29956	52.3	0.50478	0.21562	0.30676	0.624	0.1677	0.25009
	52.4	0.13744	1.43688	0.42001	0.26883	0.36563	0.23399	52.4	0.43911	0.1466	0.30559	0.61315	0.20592	0.28597
	52.5	0.1291	1.2596	0.39922	0.2722	0.3799	0.2664	52.5	0.50965	0.17444	0.32228	0.58419	0.18698	0.26976
	52.6	0.14429	1.27142	0.31017	0.36491	0.26971	0.29549	52.6	0.60689	0.15533	0.32773	0.56958	0.24454	0.30625
	52.7	0.20203	1.07913	0.38201	0.33206	0.33652	0.29214	52.7	0.38107	0.16673	0.30153	0.53869	0.20187	0.30641
	52.8	0.33791	1.17248	0.35442	0.31013	0.43733	0.29331	52.8	0.37287	0.16647	0.37507	0.52699	0.23351	0.37201
	52.9	0.30352	1.17055	0.33227	0.26387	0.54655	0.29178	52.9	0.41165	0.15742	0.38978	0.58126	0.2166	0.28967
	53	0.21439	1.10373	0.278	0.30201	0.56698	0.28205	53	0.51125	0.1182	0.36004	0.59482	0.24784	0.25409
	53.1	0.15635	0.95644	0.19805	0.19489	0.37346	0.21647	53.1	0.49522	0.10118	0.28885	0.50434	0.23149	0.26408
	53.2	0.15093	1.22645	0.29119	0.26678	0.43506	0.17583	53.2	0.46768	0.10401	0.34031	0.51327	0.23325	0.31525
	53.3	0.166	1.4072	0.36394	0.27183	0.53943	0.24057	53.3	0.32517	0.09075	0.3495	0.47735	0.30503	0.30396
	53.4	0.15854	1.27413	0.3305	0.20579	0.50065	0.25538	53.4	0.47619	0.06075	0.30487	0.43918	0.21117	0.23867
	53.5	0.12725	1.17632	0.27344	0.20164	0.41087	0.16319	53.5	0.3384	0.07159	0.27274	0.36703	0.18683	0.20859
	53.6	0.1545	1.16724	0.29653	0.18996	0.45251	0.28953	53.6	0.39064	0.08353	0.27392	0.43637	0.24435	0.20513
	53.7	0.22365	1.07138	0.40591	0.23052	0.39402	0.32177	53.7	0.37396	0.11509	0.25907	0.62481	0.32769	0.27442
	53.8	0.13525	1.10047	0.36703	0.26639	0.28077	0.22741	53.8	0.55229	0.16408	0.24023	0.77975	0.27153	0.2638
	53.9	0.13032	0.94359	0.29552	0.27961	0.31696	0.23144	53.9	0.29275	0.22079	0.23895	0.75352	0.33466	0.22483
	54	0.30723	0.94389	0.26977	0.33317	0.25828	0.29758	54	0.37249	0.22545	0.20274	0.76379	0.30358	0.27602
	54.1	0.20358	0.76511	0.15959	0.13854	0.20301	0.18872	54.1	0.21427	0.18985	0.18316	0.66705	0.23842	0.20306
	54.2	0.17229	0.71186	0.18834	0.14481	0.19995	0.16231	54.2	0.29228	0.13325	0.21036	0.59749	0.178	0.1614
	54.3	0.11244	0.67797	0.15104	0.15398	0.22162	0.14005	54.3	0.25111	0.07506	0.18211	0.54503	0.15866	0.19993
	54.4	0.08428	0.61418	0.12029	0.12428	0.16829	0.14076	54.4	0.27013	0.07505	0.1593	0.51911	0.19368	0.17031
	54.5	0.12481	0.67095	0.23041	0.16521	0.19431	0.18948	54.5	0.46911	0.05697	0.36729	0.54398	0.24449	0.21323
	54.6	0.09524	0.72355	0.39002	0.2718	0.34285	0.22354	54.6	0.47048	0.05209	0.43014	0.57726	0.29272	0.28772
	54.7	0.16581	0.79624	0.47742	0.38107	0.3711	0.36833	54.7	0.53372	0.12412	0.44987	0.53048	0.3248	0.2413
	54.8	0.18244	0.78101	0.5042	0.41402	0.35993	0.30329	54.8	0.53574	0.13444	0.38275	0.52315	0.35272	0.30061
	54.9	0.22714	0.7469	0.42952	0.36721	0.38235	0.31593	54.9	0.50845	0.09983	0.37201	0.58956	0.43138	0.31915
	55	0.24389	0.74284	0.4876	0.31405	0.37628	0.30831	55	0.56695	0.15445	0.35869	0.60678	0.37375	0.28348
	55.1	0.17505	0.79674	0.48595	0.30248	0.35621	0.36016	55.1	0.49034	0.24892	0.36562	0.62408	0.3921	0.25341
	55.2	0.17218	0.71512	0.35515	0.26981	0.27717	0.36096	55.2	0.27057	0.34066	0.30243	0.50646	0.26799	0.1879
	55.3	0.17504	0.63451	0.32427	0.19967	0.24684	0.30838	55.3	0.34289	0.36441	0.23734	0.48783	0.22007	0.2604
	55.4	0.13123	0.50743	0.28327	0.16802	0.2281	0.36092	55.4	0.31891	0.26234	0.18677	0.38537	0.25509	0.16034
	55.5	0.11405	0.42977	0.26847	0.18386	0.22523	0.31437	55.5	0.24865	0.23694	0.22271	0.44545	0.26929	0.19747
	55.6	0.18847	0.52469	0.26731	0.19926	0.30522	0.44459	55.6	0.32295	0.33606	0.2183	0.51868	0.21249	0.14867
	55.7	0.17234	0.54972	0.24077	0.19152	0.4807	0.26662	55.7	0.2586	0.57086	0.20162	0.41881	0.23768	0.29137
	55.8	0.18199	0.53665	0.30697	0.16939	0.64187	0.30482	55.8	0.24231	0.59574	0.21392	0.42609	0.34852	0.80197
	55.9	0.21776	0.57579	0.45667	0.24413	0.92431	0.31894	55.9	0.29405	0.66402	0.25167	0.37849	0.38668	1.06606
	56	0.15451	0.64754	0.35984	0.25289	0.83772	0.32682	56	0.1885	0.74606	0.19442	0.45835	0.32595	0.92336
	56.1	0.14465	0.5667	0.39705	0.22974	0.71707	0.43624	56.1	0.27518	0.87239	0.17941	0.60897	0.35909	0.87534
	56.2	0.1571	0.44599	0.39684	0.35209	0.69121	0.4547	56.2	0.22808	0.97505	0.20836	0.58513	0.24862	0.69852
	56.3	0.12033	0.41436	0.31735	0.3251	0.55966	0.39519	56.3	0.18752	0.83222	0.32832	0.61934	0.15841	0.67913
	56.4	0.15178	0.38605	0.27645	0.33084	0.52654	0.35159	56.4	0.23064	0.79233	0.59895	0.68396	0.149	0.57485
	56.5	0.06121	0.4239	0.2817	0.26954	0.40665	0.28021	56.5	0.12412	0.71164	0.5447	0.62262	0.09971	0.61862
	56.6	0.0893	0.41214	0.31455	0.2992	0.44463	0.27898	56.6	0.11669	0.71425	0.44262	0.63776	0.16009	0.59486
	56.7	0.114	0.40928	0.37357	0.25848	0.4387	0.20332	56.7	0.21158	0.65313	0.45823	0.51781	0.19048	0.4957
	56.8	0.16991	0.30202	0.34306	0.26474	0.55567	0.28045	56.8	0.11263	0.59493	0.40584	0.54068	0.28126	0.482
	56.9	0.06719	0.38527	0.3507	0.1367	0.44642	0.18711	56.9	0.15971	0.61956	0.3283	0.50491	0.14267	0.34214
	57	0.07593	0.29054	0.22725	0.13134	0.38468	0.12506	57	0.09972	0.51452	0.31833	0.4634	0.09355	0.38193
	57.1	0.02773	0.22209	0.19624	0.07239	0.26701	0.07866	57.1	0.10926	0.45367	0.27244	0.45391	0.06426	0.37548
	57.2	0.05965	0.24072	0.15981	0.1545	0.29268	0.12129	57.2	0.11385	0.4244	0.2772	0.39985	0.15753	0.29184
	57.3	0.04033	0.19299	0.14346	0.16329	0.23098	0.17135	57.3	0.11492	0.39432	0.23264	0.41935	0.11152	0.30348
	57.4	0.07819	0.22136	0.15185	0.11873	0.28157	0.16659	57.4	0.15948	0.33535	0.24429	0.42733	0.14359	0.33951
	57.5	0.06687	0.26091	0.14576	0.10347	0.26793	0.15031	57.5	0.14412	0.32344	0.25767	0.41752	0.13267	0.36576
	57.6	0.04451	0.24415	0.14714	0.09549	0.22683	0.11049	57.6	0.15696	0.31986	0.2083	0.37884	0.06529	0.33348
	57.7	0.03567	0.28218	0.14728	0.09388	0.21338	0.17587	57.7	0.1636	0.27425	0.24642	0.43858	0.13992	0.2911
	57.8	0.06302	0.27925	0.17128	0.14739	0.25435	0.1678	57.8	0.17606	0.2964	0.22863	0.44296	0.19418	0.2318
	57.9	0.08079	0.28805	0.16102	0.14275	0.26819	0.2121	57.9	0.17722	0.34212	0.26059	0.40531	0.11345	0.37356
	58	0.06895	0.18461	0.22766	0.20038	0.2368	0.14824	58	0.16229	0.36781	0.19276	0.39694	0.06784	0.31269
	58.1	0.08337	0.24123	0.17893	0.11353	0.19952	0.2097	58.1	0.08482	0.2374	0.21891	0.36692	0.09976	0.25111
	58.2	0.04222	0.24064	0.16348	0.1622	0.19527	0.16569	58.2	0.11221	0.30325	0.23506	0.37801	0.17791	0.29448
	58.3	0.09879	0.28798	0.13429	0.15211	0.26737	0.19112	58.3	0.11681	0.34611	0.24281	0.34069	0.17592	0.23096
	58.4	0.03044	0.28883	0.17658	0.10632	0.15445	0.15085	58.4	0.15863	0.38564	0.16341	0.35396	0.16478	0.20911
	58.5	0.02652	0.25236	0.15182	0.07168	0.20252	0.15645	58.5	0.14184	0.39911	0.19604	0.29542	0.09323	0.15988
	58.6	0.04872	0.15696	0.20187	0.08677	0.23156	0.14648	58.6	0.03623	0.44459	0.20732	0.29506	0.000609092	0.17681
	58.7	0.09476	0.24452	0.25748	0.16487	0.25128	0.10709	58.7	0.16093	0.48585	0.22881	0.34461	0.0535	0.271
	58.8	0.09161	0.26163	0.19139	0.16943	0.20128	0.16704	58.8	0.20335	0.4642	0.27012	0.27813	0.11112	0.44143
	58.9	0.07106	0.29037	0.21798	0.19068	0.25461	0.16826	58.9	0.20952	0.54526	0.3516	0.27126	0.1916	0.48626
	59	0.05375	0.38295	0.22516	0.21412	0.26255	0.24219	59	0.11125	0.56193	0.59283	0.3389	0.05577	0.36218
	59.1	0.0537	0.29736	0.29907	0.15014	0.28942	0.19535	59.1	0.11689	0.55774	0.53377	0.56812	0.10512	0.31167
	59.2	0.0964	0.34545	0.29725	0.10479	0.2873	0.20217	59.2	0.12833	0.5794	0.59578	0.67794	0.1312	0.25395
	59.3	0.0448	0.22045	0.31765	0.10593	0.2311	0.10136	59.3	0.16501	0.49717	0.55375	0.61339	0.10724	0.25939
	59.4	0.05143	0.24669	0.32779	0.10261	0.27992	0.14633	59.4	0.11627	0.47199	0.49162	0.53745	0.06127	0.21772
	59.5	0.02786	0.23275	0.31921	0.12044	0.23841	0.15795	59.5	0.19399	0.34119	0.49326	0.64807	0.1228	0.19564
	59.6	0.04394	0.2095	0.30764	0.05042	0.12848	0.11342	59.6	0.15839	0.30637	0.42609	0.52265	0.06483	0.20846
	59.7	0.03406	0.19452	0.29634	0.09208	0.1821	0.19153	59.7	0.17729	0.31365	0.40201	0.60019	0.20902	0.23341
	59.8	0.04579	0.18078	0.24614	0.14464	0.17524	0.1154	59.8	0.14036	0.22987	0.40561	0.52442	0.16995	0.25036
	59.9	0.15682	0.19914	0.28833	0.10487	0.22438	0.16825	59.9	0.2222	0.27076	0.36314	0.55959	0.25816	0.24675
	60	0.1258	0.20247	0.28013	0.11089	0.19002	0.14331	60	0.24917	0.29389	0.35242	0.55069	0.22137	0.24671
	60.1	0.10078	0.09929	0.21213	0.18752	0.27001	0.16885	60.1	0.19689	0.25777	0.31232	0.48023	0.23916	0.16284
	60.2	0.07681	0.22782	0.30155	0.18363	0.26691	0.19956	60.2	0.1784	0.28399	0.29639	0.46447	0.10496	0.16485
	60.3	0.05812	0.23338	0.41785	0.15067	0.27583	0.16601	60.3	0.1992	0.26775	0.32607	0.47923	0.11673	0.20499
	60.4	0.08715	0.24784	0.41393	0.30174	0.33363	0.26977	60.4	0.26533	0.27762	0.34936	0.52852	0.26319	0.3057
	60.5	0.11357	0.30773	0.43159	0.29506	0.37165	0.23225	60.5	0.37046	0.42013	0.33055	0.52544	0.22755	0.27176
	60.6	0.0763	0.23008	0.32906	0.29239	0.30224	0.20714	60.6	0.35815	0.33106	0.32848	0.57672	0.23189	0.2905
	60.7	0.08429	0.23265	0.28903	0.16794	0.28719	0.16091	60.7	0.29973	0.35173	0.40938	0.76971	0.21538	0.35789
	60.8	0.08583	0.22521	0.32331	0.20809	0.24712	0.20452	60.8	0.31041	0.32117	0.441	0.98064	0.23481	0.39649
	60.9	0.0416	0.24008	0.3314	0.13513	0.25707	0.19178	60.9	0.3343	0.27786	0.4354	0.91364	0.20824	0.40317
	61	0.03705	0.26214	0.29817	0.21666	0.26613	0.19427	61	0.25174	0.28734	0.46071	0.88606	0.1441	0.39114
	61.1	0.05696	0.2745	0.32028	0.15466	0.23939	0.22869	61.1	0.37712	0.23268	0.41082	0.97258	0.21597	0.42913
	61.2	0.05504	0.30237	0.26191	0.132	0.21251	0.1886	61.2	0.36911	0.23607	0.47184	0.87542	0.25508	0.49163
	61.3	0.09782	0.22399	0.27255	0.1675	0.24103	0.18123	61.3	0.22419	0.22121	0.5254	0.80311	0.23864	0.47504
	61.4	0.06923	0.29236	0.34249	0.13163	0.29897	0.21292	61.4	0.26104	0.19348	0.47255	0.82779	0.22031	0.45564
	61.5	0.02523	0.24425	0.41251	0.1229	0.33748	0.23809	61.5	0.27951	0.13688	0.45565	0.86354	0.14923	0.32924
	61.6	0.02229	0.19194	0.35093	0.083	0.32713	0.2612	61.6	0.23542	0.14405	0.40867	0.80011	0.1419	0.33244
	61.7	0.03481	0.25712	0.28636	0.11203	0.35939	0.25169	61.7	0.2373	0.15872	0.37007	0.72426	0.19024	0.33095
	61.8	0.0479	0.27264	0.3849	0.14488	0.39504	0.15187	61.8	0.21181	0.11646	0.3748	0.69014	0.18145	0.28068
	61.9	0.05535	0.2561	0.34691	0.14613	0.31169	0.20489	61.9	0.14035	0.08628	0.36653	0.60735	0.12187	0.2626
	62	0.03084	0.44631	0.38627	0.21225	0.35058	0.32076	62	0.26829	0.10669	0.34513	0.61173	0.20674	0.28438
	62.1	0.05675	0.40044	0.39707	0.20088	0.31249	0.38382	62.1	0.23352	0.16809	0.34454	0.62304	0.16764	0.35608
	62.2	0.03263	0.29573	0.38924	0.219	0.25422	0.38776	62.2	0.1653	0.19285	0.30818	0.62312	0.10522	0.3106
	62.3	0.05889	0.30613	0.51475	0.20526	0.32528	0.27505	62.3	0.26741	0.39065	0.36501	0.76677	0.18437	0.24956
	62.4	0.04735	0.18303	0.40099	0.14285	0.25503	0.28934	62.4	0.20461	0.57459	0.30289	0.72312	0.09717	0.28052
	62.5	0.06084	0.26829	0.37554	0.08755	0.25678	0.24232	62.5	0.29064	0.69995	0.30202	0.77314	0.20007	0.31882
	62.6	0.12774	0.45046	0.43352	0.17403	0.27189	0.26679	62.6	0.33876	0.70495	0.3527	0.77874	0.29104	0.35009
	62.7	0.13859	0.42786	0.39797	0.22765	0.30221	0.2589	62.7	0.31983	0.65518	0.44366	0.71401	0.35913	0.39088
	62.8	0.16701	0.33346	0.40422	0.20905	0.36732	0.34434	62.8	0.38628	0.67465	0.58159	0.67138	0.34804	0.55207
	62.9	0.24347	0.33947	0.42217	0.27567	0.37052	0.30607	62.9	0.40054	0.60461	0.64926	0.63671	0.25883	0.56986
	63	0.20946	0.36319	0.29561	0.1766	0.44376	0.28241	63	0.41045	0.56992	0.6493	0.59781	0.31641	0.42079
	63.1	0.25976	0.31158	0.30463	0.21025	0.5448	0.29587	63.1	0.33944	0.48861	0.64197	0.6266	0.32343	0.40182
	63.2	0.2198	0.42518	0.37838	0.21107	0.49586	0.35823	63.2	0.27162	0.48187	0.57944	0.5699	0.32357	0.37551
	63.3	0.18377	0.3582	0.42356	0.16137	0.43092	0.24407	63.3	0.2432	0.3783	0.51458	0.5816	0.27193	0.29722
	63.4	0.16658	0.3952	0.36566	0.15373	0.41023	0.21087	63.4	0.15974	0.37634	0.48385	0.52417	0.15647	0.23767
	63.5	0.11046	0.2496	0.2532	0.1042	0.29863	0.23556	63.5	0.07075	0.33604	0.37726	0.45331	0.20973	0.16958
	63.6	0.11038	0.23233	0.19869	0.0103	0.27319	0.18896	63.6	0.10995	0.46317	0.36407	0.41783	0.11701	0.21995
	63.7	0.07634	0.20589	0.19577	0.05746	0.22392	0.17164	63.7	0.17069	0.43207	0.38955	0.42645	0.06372	0.20583
	63.8	0.07504	0.15013	0.23575	0.15926	0.19063	0.13495	63.8	0.13416	0.41437	0.3418	0.4358	0.15101	0.21803
	63.9	0.10831	0.22012	0.19516	0.14609	0.21888	0.14695	63.9	0.20897	0.37606	0.3371	0.41902	0.14596	0.25146
	64	0.06999	0.23097	0.34361	0.19314	0.29581	0.15209	64	0.12631	0.46915	0.31551	0.40449	0.09822	0.31238
	64.1	0.06655	0.3333	0.54789	0.22302	0.3095	0.19546	64.1	0.11386	0.61629	0.28156	0.45296	0.14358	0.26697
	64.2	0.07963	0.57268	0.74247	0.26928	0.55849	0.16554	64.2	0.23308	0.64383	0.32193	0.58717	0.1706	0.57294
	64.3	0.06808	0.51718	0.85211	0.17205	0.51508	0.10717	64.3	0.18879	0.59645	0.4447	0.61205	0.20092	1.05911
	64.4	0.03713	0.63926	1.02193	0.24251	0.52079	0.17977	64.4	0.28752	0.55399	0.63626	0.72259	0.21067	1.38993
	64.5	0.04883	0.53973	1.00515	0.17489	0.46695	0.09418	64.5	0.1727	0.51509	0.62865	0.93874	0.22656	1.36293
	64.6	0.06047	0.50901	0.94913	0.1915	0.44979	0.19608	64.6	0.24001	0.50299	0.59888	1.02587	0.23336	1.21004
	64.7	0.07126	0.46299	0.91584	0.18861	0.34669	0.16964	64.7	0.22517	0.47818	0.55941	1.09211	0.16561	1.07879
	64.8	0.01013	0.35496	0.83533	0.29	0.3596	0.09599	64.8	0.17777	0.55131	0.56824	1.1134	0.15098	1.04895
	64.9	0.05169	0.44324	0.71684	0.21412	0.33819	0.11945	64.9	0.14072	0.50166	0.54434	1.05845	0.06219	0.92909
	65	0.03896	0.30045	0.65567	0.18773	0.25903	0.04914	65	0.10776	0.49285	0.50412	1.06766	0.07624	0.84081
	65.1	0.08187	0.36019	0.61484	0.22751	0.45887	0.12582	65.1	0.15247	0.49521	0.67624	1.27966	0.18485	0.82157
	65.2	0.07051	0.41775	0.61072	0.34049	0.45531	0.12927	65.2	0.30948	0.45344	0.87763	1.38476	0.20113	0.81728
	65.3	0.11896	0.4212	0.66316	0.46516	0.63376	0.14565	65.3	0.24756	0.44591	0.90262	1.43769	0.13044	0.76384
	65.4	0.09868	0.44836	0.69343	0.45915	0.6476	0.22063	65.4	0.3244	0.46241	0.79011	1.41091	0.14992	0.70259
	65.5	0.05089	0.37877	0.67464	0.40164	0.68608	0.17496	65.5	0.32552	0.49558	0.76232	1.38599	0.14063	0.66927
	65.6	0.06844	0.37296	0.65323	0.33687	0.53829	0.29669	65.6	0.37064	0.41845	0.73042	1.34925	0.10951	0.61385
	65.7	0.09775	0.32195	0.60527	0.32146	0.46359	0.28869	65.7	0.29575	0.38925	0.7136	1.26406	0.09445	0.5811
	65.8	0.09026	0.34988	0.58145	0.23481	0.48673	0.2536	65.8	0.29276	0.37213	0.66009	1.24797	0.08718	0.53774
	65.9	0.06083	0.24531	0.52117	0.1804	0.40919	0.24238	65.9	0.27136	0.36016	0.62937	1.2124	0.10232	0.59114
	66	0.04181	0.24091	0.43838	0.16479	0.35997	0.21286	66	0.25261	0.31738	0.62452	1.19031	0.12646	0.53962
	66.1	0.07272	0.20817	0.47158	0.16611	0.28453	0.11211	66.1	0.26956	0.31381	0.63024	1.16868	0.22839	0.67596
	66.2	0.10426	0.24615	0.44114	0.18587	0.32615	0.13756	66.2	0.40371	0.28608	0.6067	1.11206	0.24322	0.63185
	66.3	0.04194	0.17623	0.39327	0.0737	0.29092	0.11311	66.3	0.28147	0.34586	0.55194	1.0684	0.17627	0.49337
	66.4	0.07093	0.21601	0.36314	0.04825	0.25393	0.11802	66.4	0.25729	0.24771	0.50586	1.03496	0.20405	0.45296
	66.5	0.06072	0.13606	0.36303	0.09496	0.25447	0.11953	66.5	0.1928	0.23003	0.499	1.08314	0.23555	0.47382
	66.6	0.04964	0.12688	0.32526	0.08807	0.17804	0.12671	66.6	0.19799	0.18687	0.51958	1.07657	0.17186	0.44953
	66.7	0.03768	0.16921	0.31111	0.06552	0.22317	0.12342	66.7	0.44765	0.16968	0.53015	1.01452	0.23602	0.4521
	66.8	0.05229	0.13275	0.32161	0.06257	0.30298	0.0855	66.8	0.74725	0.15083	0.50108	0.98732	0.25885	0.55637
	66.9	0.02121	0.23416	0.36887	0.18979	0.23089	0.12382	66.9	0.62233	0.20229	0.46343	0.98206	0.13304	0.45428
	67	0.0453	0.11448	0.35636	0.1343	0.19965	0.08367	67	0.40946	0.17998	0.45172	0.95608	0.13602	0.57479
	67.1	0.04094	0.12865	0.27075	0.18409	0.20303	0.06116	67.1	0.37687	0.16619	0.406	0.92241	0.16512	0.51218
	67.2	0.05716	0.1679	0.3221	0.23378	0.25161	0.09927	67.2	0.29903	0.178	0.4053	0.91814	0.13788	0.63968
	67.3	0.10019	0.17105	0.35805	0.33161	0.23663	0.12001	67.3	0.20224	0.14633	0.42451	0.88365	0.13067	0.51092
	67.4	0.05519	0.10546	0.34003	0.32548	0.21435	0.09102	67.4	0.22163	0.2143	0.33927	0.84485	0.09499	0.67
	67.5	0.10983	0.11203	0.31313	0.24138	0.18926	0.01825	67.5	0.22221	0.22999	0.37403	0.85168	0.013	0.6241
	67.6	0.04936	0.13573	0.24383	0.27251	0.18398	0.09614	67.6	0.23709	0.15963	0.30316	0.82826	0.06	0.50444
	67.7	0.06968	0.09449	0.26941	0.22616	0.18002	0.05801	67.7	0.30026	0.22425	0.36481	0.82516	0.18922	0.46853
	67.8	0.05374	0.12274	0.30076	0.18932	0.20509	0.11796	67.8	0.1961	0.17444	0.33283	0.81672	0.5716	0.59999
	67.9	0.0903	0.10371	0.26823	0.17677	0.18589	0.14209	67.9	0.29399	0.16431	0.29752	0.76275	0.93629	0.58779
	68	0.09893	0.16126	0.25291	0.22074	0.31333	0.06135	68	0.37052	0.18188	0.34356	0.77365	0.90077	0.5959
	68.1	0.06565	0.21102	0.23996	0.35071	0.45088	0.11471	68.1	0.33116	0.18548	0.31701	0.7307	0.70541	0.48885
	68.2	0.09085	0.27112	0.31518	0.35368	0.76726	0.12695	68.2	0.3376	0.19614	0.32963	0.72765	0.81468	0.50927
	68.3	0.09116	0.26883	0.35673	0.27849	0.92146	0.21278	68.3	0.28806	0.2009	0.30089	0.73996	0.83587	0.45711
	68.4	0.1082	0.32757	0.39726	0.32697	1.04363	0.2343	68.4	0.29622	0.21646	0.27082	0.73222	0.69847	0.37514
	68.5	0.12144	0.27026	0.43675	0.30901	1.16457	0.18092	68.5	0.32461	0.19646	0.29152	0.70029	0.63698	0.34001
	68.6	0.0637	0.18455	0.31843	0.28417	1.0244	0.12136	68.6	0.24178	0.1379	0.27831	0.65035	0.47252	0.35051
	68.7	0.07005	0.21177	0.30849	0.17644	0.90042	0.17835	68.7	0.24978	0.1092	0.27161	0.65447	0.51417	0.3529
	68.8	0.0641	0.13823	0.22193	0.12823	0.75886	0.15323	68.8	0.30745	0.07631	0.22172	0.64663	0.39822	0.33671
	68.9	0.09277	0.14825	0.24959	0.12333	0.74741	0.11354	68.9	0.22267	0.12919	0.23399	0.62756	0.32301	0.29313
	69	0.09192	0.1709	0.18854	0.16356	0.68172	0.13414	69	0.30781	0.10809	0.26764	0.62118	0.27695	0.35695
	69.1	0.02138	0.13327	0.23268	0.25099	0.54606	0.08282	69.1	0.23724	0.20472	0.22771	0.55631	0.33278	0.24097
	69.2	0.07961	0.14425	0.23935	0.25998	0.59019	0.17336	69.2	0.28057	0.18681	0.22469	0.59333	0.41334	0.26181
	69.3	0.04093	0.07372	0.23262	0.21778	0.62903	0.13728	69.3	0.27838	0.20729	0.29308	0.79446	0.29996	0.21884
	69.4	0.07032	0.20952	0.29257	0.27598	0.48107	0.1512	69.4	0.2568	0.33705	0.27114	0.79974	0.24177	0.23883
	69.5	0.08342	0.23601	0.34028	0.29588	0.52575	0.16672	69.5	0.36593	0.59357	0.26089	0.83558	0.27351	0.25732
	69.6	0.19062	0.27374	0.38068	0.38551	0.60309	0.22954	69.6	0.33206	0.57377	0.25937	0.77563	0.2699	0.2025
	69.7	0.17803	0.26642	0.30417	0.30343	0.65856	0.2607	69.7	0.42302	0.53572	0.37148	0.86602	0.30124	0.31057
	69.8	0.16503	0.30264	0.44812	0.41504	0.72365	0.25651	69.8	0.5851	0.64329	0.39158	0.99157	0.34655	0.23108
	69.9	0.12759	0.32454	0.46067	0.42417	0.73545	0.28005	69.9	0.74223	0.69571	0.30265	1.05216	0.43944	0.29322
	70	0.10959	0.34677	0.5181	0.53984	0.63473	0.27432	70	0.57347	0.59781	0.34911	1.09438	0.63211	0.22901
	70.1	0.08012	0.32624	0.48481	0.56039	0.57649	0.24989	70.1	0.51348	0.58226	0.5778	1.08915	0.5509	0.22793
	70.2	0.07295	0.24883	0.41676	0.63284	0.47082	0.27312	70.2	0.44338	0.52804	0.73176	0.98096	0.47708	0.22208
	70.3	0.04998	0.22094	0.36512	0.45219	0.42054	0.17782	70.3	0.33676	0.51552	0.79643	0.97008	0.41015	0.32422
	70.4	0.11416	0.16614	0.30535	0.48733	0.36556	0.18522	70.4	0.29643	0.5061	0.81231	0.8992	0.48947	0.3157
	70.5	0.13616	0.15267	0.2359	0.48128	0.35523	0.18414	70.5	0.30747	0.51237	0.76929	0.87985	0.53745	0.38743
	70.6	0.1437	0.18181	0.315	0.61731	0.28556	0.23245	70.6	0.32386	0.4727	0.73184	0.91361	0.64503	0.44197
	70.7	0.12439	0.1122	0.24481	0.55908	0.34884	0.20593	70.7	0.34079	0.33746	0.62763	0.85352	0.56124	0.29028
	70.8	0.14595	0.10865	0.20942	0.57838	0.33433	0.20426	70.8	0.42485	0.42259	0.64114	0.84422	0.43809	0.39261
	70.9	0.08807	0.08791	0.17956	0.47238	0.2903	0.15231	70.9	0.3671	0.28949	0.60774	0.79052	0.40132	0.26535
	71	0.1327	0.04455	0.20127	0.41413	0.23356	0.19318	71	0.44866	0.28039	0.62667	0.8162	0.39915	0.36263
	71.1	0.16707	0.11056	0.24903	0.42706	0.28197	0.15203	71.1	0.44381	0.30026	0.57624	0.76004	0.41548	0.29393
	71.2	0.0985	0.11206	0.25603	0.36555	0.30132	0.15468	71.2	0.40029	0.29718	0.52052	0.73344	0.26318	0.21979
	71.3	0.09653	0.09893	0.11778	0.28558	0.25988	0.09374	71.3	0.35497	0.23822	0.45076	0.70426	0.15052	0.16382
	71.4	0.09849	0.02554	0.16376	0.21151	0.1745	0.1151	71.4	0.17486	0.31395	0.46195	0.70083	0.13075	0.1397
	71.5	0.09392	0.07817	0.19986	0.25095	0.17396	0.12403	71.5	0.30827	0.31939	0.44093	0.70126	0.20439	0.20775
	71.6	0.11274	0.0543	0.17065	0.17384	0.19448	0.18776	71.6	0.35061	0.3012	0.4162	0.67549	0.28115	0.14058
	71.7	0.05889	0.0456	0.13035	0.21067	0.1641	0.04446	71.7	0.27347	0.26841	0.38594	0.68476	0.22315	0.11611
	71.8	0.11197	0.17341	0.20165	0.27155	0.26838	0.1708	71.8	0.23378	0.2687	0.39665	0.66796	0.27297	0.16943
	71.9	0.09874	0.14547	0.2224	0.29778	0.2565	0.15449	71.9	0.28545	0.26662	0.39368	0.66953	0.28775	0.16936
	72	0.05231	0.09364	0.19823	0.17964	0.18851	0.13591	72	0.24057	0.26388	0.36877	0.62963	0.17223	0.09415
	72.1	0.08169	0.09066	0.18562	0.25385	0.1997	0.07528	72.1	0.16039	0.25292	0.3518	0.59135	0.2338	0.17581
	72.2	0.06712	0.05044	0.15455	0.24091	0.15071	0.0956	72.2	0.10387	0.21658	0.30654	0.53631	0.18169	0.26099
	72.3	0.13219	0.03923	0.17853	0.35991	0.18069	0.12852	72.3	0.17544	0.15189	0.32518	0.6048	0.2229	0.30575
	72.4	0.21023	0.0648	0.21577	0.6795	0.13511	0.19587	72.4	0.31749	0.13997	0.3311	0.54879	0.34605	0.28416
	72.5	0.24131	0.11023	0.20164	0.6492	0.17787	0.31291	72.5	0.18072	0.26608	0.27131	0.56234	0.20819	0.28599
	72.6	0.10765	0.05215	0.1508	0.49148	0.10891	0.17753	72.6	0.13403	0.1444	0.27933	0.53079	0.16273	0.18082
	72.7	0.19449	0.11033	0.10999	0.4461	0.16606	0.22924	72.7	0.22419	0.15255	0.31698	0.53946	0.22382	0.16987
	72.8	0.27429	0.13102	0.26888	0.37965	0.19984	0.21225	72.8	0.28678	0.15017	0.31194	0.50004	0.16895	0.20461
	72.9	0.21415	0.05935	0.19825	0.29296	0.15525	0.21571	72.9	0.30348	0.15633	0.29651	0.49053	0.25897	0.23671
	73	0.16225	0.08599	0.18464	0.27218	0.14815	0.14642	73	0.30311	0.16412	0.26693	0.47569	0.20888	0.28381
	73.1	0.2193	0.09867	0.16494	0.30076	0.24005	0.23232	73.1	0.31048	0.24457	0.24283	0.51554	0.20536	0.21723
	73.2	0.21962	0.18594	0.25586	0.28469	0.45574	0.19826	73.2	0.4427	0.45738	0.29621	0.51695	0.22546	0.19683
	73.3	0.19634	0.15221	0.33032	0.2293	0.56161	0.16957	73.3	0.51558	0.62291	0.28757	0.45276	0.19501	0.25249
	73.4	0.20449	0.16478	0.26109	0.22551	0.5211	0.18953	73.4	0.38592	0.48324	0.26724	0.47571	0.10756	0.24018
	73.5	0.16789	0.13556	0.15002	0.21988	0.37834	0.15415	73.5	0.3357	0.49784	0.24048	0.42795	0.11529	0.21395
	73.6	0.16141	0.14635	0.21562	0.19275	0.42011	0.13487	73.6	0.41881	0.44107	0.23731	0.50451	0.14209	0.26208
	73.7	0.15611	0.17543	0.25395	0.21444	0.39501	0.07657	73.7	0.3594	0.37195	0.19582	0.43561	0.11051	0.20696
	73.8	0.12725	0.4152	0.34794	0.28708	0.49053	0.09488	73.8	0.37646	0.38473	0.16354	0.42187	0.08234	0.11962
	73.9	0.09397	0.58514	0.458	0.25694	0.65397	0.13937	73.9	0.32979	0.40063	0.16414	0.45036	0.08997	0.13561
	74	0.10001	0.75114	0.58208	0.28993	0.66851	0.11352	74	0.21411	0.43747	0.18624	0.55691	0.05116	0.08573
	74.1	0.10834	0.89629	0.55519	0.33052	0.56966	0.25316	74.1	0.13152	0.42256	0.15721	0.7008	0.0669	0.08987
	74.2	0.11819	0.91751	0.47834	0.31793	0.6265	0.20935	74.2	0.16034	0.33116	0.14636	0.66528	0.08828	0.12626
	74.3	0.14509	0.71441	0.35781	0.28074	0.60566	0.17941	74.3	0.1522	0.28831	0.14553	0.60426	0.02557	0.18402
	74.4	0.07996	0.70082	0.38936	0.25074	0.56309	0.1236	74.4	0.22113	0.31122	0.14575	0.60737	0.23088	0.20926
	74.5	0.05501	0.55186	0.27099	0.15296	0.42056	0.04155	74.5	0.08206	0.21258	0.10956	0.50998	0.18296	0.12477
	74.6	0.07667	0.71129	0.26935	0.15669	0.38017	0.07333	74.6	0.13743	0.20899	0.15219	0.56122	0.14117	0.12614
	74.7	0.08861	0.57364	0.34241	0.24134	0.37431	0.08414	74.7	0.27078	0.23134	0.15845	0.57082	0.13374	0.14296
	74.8	0.05948	0.49504	0.28554	0.29457	0.44282	0.11296	74.8	0.31626	0.23959	0.18931	0.50782	0.15346	0.1383
	74.9	0.10313	0.47945	0.30583	0.29266	0.33935	0.11142	74.9	0.15692	0.24136	0.17282	0.50104	0.06954	0.10412
	75	0.16384	0.49232	0.34278	0.26016	0.43376	0.16106	75	0.26929	0.31385	0.18808	0.53571	0.12168	0.19219
	75.1	0.0399	0.40799	0.23702	0.25449	0.38456	0.07377	75.1	0.15766	0.23536	0.13737	0.46899	0.10492	0.11881
	75.2	0.08076	0.41006	0.17315	0.2324	0.3356	0.103	75.2	0.09832	0.2951	0.13468	0.47571	0.04484	0.13257
	75.3	0.12039	0.4161	0.24168	0.26052	0.43388	0.11621	75.3	0.11727	0.29447	0.17481	0.53625	0.18228	0.14924
	75.4	0.13339	0.41314	0.20366	0.18724	0.41678	0.064	75.4	0.16359	0.28412	0.12242	0.51323	0.07747	0.16459
	75.5	0.1393	0.31053	0.17746	0.23239	0.38005	0.13472	75.5	0.12132	0.19887	0.13896	0.41908	0.11318	0.12296
	75.6	0.14336	0.32188	0.23186	0.19847	0.29532	0.04114	75.6	0.07372	0.1618	0.05583	0.407	0.18055	0.12497
	75.7	0.07781	0.3762	0.08205	0.2129	0.20191	0.09287	75.7	0.04367	0.07905	0.08491	0.3743	0.07125	0.06133
	75.8	0.053	0.25973	0.10766	0.16389	0.21766	0.0227	75.8	0.08435	0.07642	0.05946	0.32271	0.04731	0.02455
	75.9	0.11393	0.22232	0.03911	0.16786	0.23133	0.14327	75.9	0.03137	0.12051	0.07933	0.30418	0.12783	0.12749
	76	0.08666	0.24639	0.12066	0.12317	0.21434	0.05803	76	0.13177	0.11583	0.09239	0.32066	0.09592	0.1283
	76.1	0.10094	0.18172	0.1118	0.18522	0.18262	0.08502	76.1	0.06979	0.11082	0.07479	0.34583	0.17227	0.08315
	76.2	0.05075	0.21819	0.0555	0.17074	0.19969	0.01088	76.2	0.18035	0.10786	0.0504	0.30655	0.10387	0.0397
	76.3	0.06433	0.163	0.07991	0.09195	0.18288	0.05169	76.3	0.20727	0.10151	0.0546	0.38711	0.09606	0.02796
	76.4	0.11931	0.20065	0.09578	0.16778	0.15198	0.02838	76.4	0.18835	0.29299	0.06712	0.37013	0.06222	0.02777
	76.5	0.05628	0.18979	0.11234	0.12861	0.17407	0.10412	76.5	0.09725	0.27729	0.04257	0.29313	0.07295	0.10817
	76.6	0	0.18363	0.01977	0.10241	0.12162	0	76.6	0.13417	0.1903	0.02768	0.25188	0.12318	0.01104
	76.7	0	0.11212	0.05243	0.10022	0.13685	0.01661	76.7	0.07182	0.19427	0	0.25917	0.06645	0
	76.8	0	0.12374	0.04276	0.11021	0.08573	0.04776	76.8	0.04924	0.12969	0	0.26389	0.06334	0.000589395
	76.9	0.0204	0.06	0	0.09028	0.07678	0.05539	76.9	0.05862	0.09735	0.02365	0.23463	0.06057	0
	77	0.03688	0.08064	0.0064	0.16868	0.05891	0	77	0	0.15139	0.02945	0.2012	0.05735	0.017
	77.1	0.05089	0.04969	0.06134	0.17956	0.10977	0.02465	77.1	0	0.17308	0.01657	0.24856	0.03465	0.06821
	77.2	0.02762	0.11167	0	0.21437	0.14297	0	77.2	0	0.06565	0.00659	0.19507	0.08318	0.0091
	77.3	0.02093	0.06622	0.04932	0.25686	0.08005	0.03817	77.3	0	0.07515	1.83002e-05	0.20667	0.02031	0
	77.4	0	0.03112	0.00463	0.14032	0.10595	0.0151	77.4	0	0.07729	0	0.17815	0	0
	77.5	0.0372	0.08729	0.05322	0.12203	0.13542	0	77.5	0.02065	0.05298	0.01304	0.23421	0.0173	0.02288
	77.6	0	0.12939	0.04273	0.12286	0.09747	0.02767	77.6	0	0.06336	0.021	0.25231	0.03808	0.02137
	77.7	0.01065	0.04434	0	0.09557	0.10401	0.07611	77.7	0.04658	0.06618	0.0044	0.1924	0.03591	0
	77.8	0.00893	0.05394	0.05021	0.10155	0.06462	0.0083	77.8	0.02616	0.08686	0	0.19258	0	0
	77.9	0.02559	0.1087	0.10979	0.10121	0.10957	0.08241	77.9	0	0.09338	0	0.21854	0.01032	0.02872
	78	0	0.08223	0.04737	0.09133	0.07925	0.02931	78	0.02464	0.07571	0	0.1488	0.0169	0
	78.1	0.04772	0.1019	0.04638	0.17592	0.08353	0.04822	78.1	0	0.0926	0.02195	0.22631	0.02117	0.07254
	78.2	0.08024	0.0965	0.07974	0.13212	0.07652	0.16921	78.2	0.1934	0.09486	0.000575432	0.21835	0.01345	0.09416
	78.3	0.02989	0.11172	0.09668	0.13046	0.10977	0.43531	78.3	0.14673	0.10809	0.0113	0.21964	0.04054	0.02026
	78.4	0.03688	0.09897	0.07692	0.10316	0.16597	0.59892	78.4	0.06385	0.08898	0.11849	0.15899	0.03723	0
	78.5	0.07043	0.1789	0.09017	0.19119	0.16617	0.52769	78.5	0.0326	0.13316	0.09754	0.1914	0.07853	0.08061
	78.6	0.00608	0.09374	0.1121	0.06366	0.12657	0.45937	78.6	0.16073	0.12424	0.08433	0.16902	0.00411	0.06387
	78.7	0.03327	0.08783	0.13083	0.13858	0.04036	0.36679	78.7	0.1094	0.11631	0.15084	0.15841	0.03637	0.03799
	78.8	0.01914	0.11108	0.08851	0.12806	0.08357	0.36595	78.8	0.13684	0.13494	0.1102	0.21562	0.02473	0.07295
	78.9	0.01065	0.06589	0	0.03187	0.06725	0.25728	78.9	0.11332	0.04082	0.07902	0.12311	0.00984	0.07257
	79	0.08375	0.11624	0.06301	0.08348	0.15952	0.3083	79	0.0985	0.06824	0.08035	0.13493	0.08418	0.0451
	79.1	0.03121	0.1039	0.04511	0.1011	0.08618	0.27866	79.1	0.10898	0.02888	0.06273	0.14152	0.07875	0.0211
	79.2	0.04339	0.06971	0.08883	0.1011	0.12606	0.24349	79.2	0.04101	0.09557	0.05364	0.16585	0.05898	0.03622
	79.3	0.01589	0.09122	0.00322	0.09535	0.08091	0.19134	79.3	0.11681	0.13358	0.02329	0.08476	0	0.07699
	79.4	0.00747	0.07789	0.04727	0.09881	0.08781	0.16164	79.4	0.06486	0.20197	0	0.09928	0.04072	0.04976
	79.5	0.02972	0.03741	0.01776	0.09153	0.07187	0.09918	79.5	0.09497	0.0903	0.01736	0.09189	0.13215	0.04201
	79.6	0.03474	0.06346	0.05705	0.07077	0.05884	0.14584	79.6	0.01713	0.13786	0.02565	0.11108	0.01774	0.07562
	79.7	0.08301	0.00749	0.05866	0.13369	0.05612	0.18275	79.7	0.09664	0.11279	0.00924	0.11772	0.02413	0.05406
	79.8	0.02446	0.01081	0.00494	0.03244	0	0.09645	79.8	0.04479	0.05184	0.01888	0.07539	0.06787	0.08318
	79.9	0.02859	0.0476	0.09026	0.1416	0.01694	0.04612	79.9	0.08199	0.0328	0.00206	0.13558	0.05064	0.03042
	80	0.09348	0.11589	0.1982	0.18003	0.07712	0.09198	80	0.03354	0.06787	0.01502	0.23753	0.06505	0.08101
	80.1	0.09212	0.12552	0.34581	0.14488	0.13509	0.16437	80.1	0.11812	0.06185	0.04371	0.19197	0.09898	0.0308
	80.2	0.04138	0.17932	0.44417	0.08247	0.14688	0.14467	80.2	0.04777	0.04517	0.02322	0.13356	0.04281	0
	80.3	0.0991	0.26321	0.52568	0.10838	0.1178	0.16711	80.3	0.09168	0.03775	0.06729	0.18346	0.05722	0.10801
	80.4	0.14191	0.29003	0.5284	0.16947	0.27122	0.21945	80.4	0.20835	0.05967	0.10197	0.19991	0.16958	0.20782
	80.5	0.11991	0.32055	0.48691	0.33779	0.25972	0.22502	80.5	0.15765	0.03676	0.06389	0.13763	0.1066	0.18052
	80.6	0.05468	0.23919	0.49316	0.28235	0.16285	0.2063	80.6	0.17809	0.1171	0.01746	0.12459	0.15457	0.14272
	80.7	0.14033	0.28731	0.52544	0.22937	0.21673	0.19586	80.7	0.21857	0.0794	0.17191	0.12482	0.18639	0.21699
	80.8	0.11895	0.27599	0.50509	0.20814	0.24021	0.1484	80.8	0.09237	0.08907	0.18965	0.11089	0.14961	0.16152
	80.9	0.02514	0.22683	0.41241	0.14367	0.18695	0.13058	80.9	0.05116	0.05218	0.07775	0.07657	0.09695	0.06035
	81	0.02115	0.15293	0.32485	0.06641	0.08725	0.13959	81	0.03511	0.0336	0.05803	0.08936	0.06004	0.09075
	81.1	0.02453	0.18043	0.30064	0.02922	0.10385	0.06045	81.1	0.05685	0	0.05155	0.08134	0.02606	0.05751
	81.2	0.01652	0.12763	0.28081	0.07897	0.10117	0.08402	81.2	0.00389	0.00416	0.04442	0.07807	0.00741	0.02962
	81.3	0	0.18378	0.31591	0.1057	0.09937	0.07422	81.3	0.07403	0.08076	0.03331	0.08664	0.04173	0.06775
	81.4	0.03064	0.1433	0.31212	0.19055	0.13658	0.07732	81.4	0.05958	0.04027	0.06473	0.08786	0	0.07234
	81.5	0.08151	0.2028	0.3953	0.22574	0.17951	0.35069	81.5	0.14409	0.08656	0.05202	0.07911	0.10516	0.07901
	81.6	0.09195	0.18374	0.36496	0.1774	0.15269	0.50993	81.6	0.0851	0.12309	0.03951	0.06129	0.04039	0.08699
	81.7	0.07174	0.15539	0.2083	0.04965	0.09053	0.4166	81.7	0.07724	0.03597	0.04238	0.04372	0.03405	0.06203
	81.8	0.12153	0.216	0.39102	0.24028	0.14939	0.37972	81.8	0.04043	0.16144	0.08491	0.09802	0.15337	0.12093
	81.9	0.132	0.31279	0.41883	0.27546	0.23267	0.32813	81.9	0.12609	0.25643	0.04616	0.16397	0.12647	0.08423
	82	0.19663	0.2053	0.36193	0.32713	0.18265	0.27292	82	0.09835	0.39594	0.06385	0.18045	0.14625	0.07365
	82.1	0.11865	0.16682	0.36472	0.25332	0.1406	0.2003	82.1	0.06818	0.33373	0.04143	0.16642	0.10158	0.08955
	82.2	0.03442	0.1594	0.29555	0.29396	0.10212	0.18561	82.2	0.08965	0.27736	0.01657	0.12395	0.01975	0.06826
	82.3	0.0761	0.13359	0.29367	0.18664	0.10553	0.1765	82.3	0.05515	0.20065	0	0.04219	0	0.04607
	82.4	0.05269	0.1563	0.23271	0.20523	0.07615	0.11911	82.4	0.05254	0.20429	0.05164	0.08757	0.02281	0.08385
	82.5	0.0526	0.226	0.34101	0.36648	0.13927	0.19683	82.5	0.03254	0.28105	0.10676	0.08996	0.11012	0.62198
	82.6	0.07841	0.20903	0.40367	0.33325	0.1982	0.23806	82.6	0.04742	0.33992	0.10984	0.07774	0.15609	1.12856
	82.7	0.09128	0.25313	0.50353	0.33138	0.16753	0.23069	82.7	0.1022	0.3157	0.12547	0.10312	0.22227	1.28362
	82.8	0.09211	0.21663	0.43343	0.31646	0.23695	0.14109	82.8	0.18947	0.28351	0.13337	0.10786	0.13378	1.3704
	82.9	0.04816	0.28112	0.39898	0.33083	0.17722	0.07019	82.9	0.06115	0.29458	0.13847	0.14518	0.13235	1.13602
	83	0.06553	0.17037	0.34705	0.25925	0.1858	0.14295	83	0.02321	0.21024	0.12244	0.07759	0.164	1.12787
	83.1	0.02643	0.15746	0.34594	0.2503	0.1866	0.06598	83.1	0.06026	0.21637	0.17301	0.06751	0.16457	1.05742
	83.2	0.04944	0.13497	0.28185	0.18807	0.1404	0.06414	83.2	0.02204	0.16959	0.17101	0.04802	0.05762	1.01505
	83.3	0.02976	0.08272	0.28961	0.15669	0.10261	0.08866	83.3	0.09951	0.08919	0.22751	0.0199	0.13629	0.96685
	83.4	0	0.06177	0.2102	0.0986	0.11871	0.03774	83.4	0	0.02305	0.18402	0.00535	0.06019	0.84762
	83.5	0	0.03522	0.20316	0.14423	0.03411	0.05117	83.5	0.03999	0.11533	0.21774	0	0.00328	0.76933
	83.6	0.00883	0.02504	0.23341	0.12635	0.0524	0.07228	83.6	0.02347	0.08155	0.23186	0	0	0.73793
	83.7	0	0.0623	0.21451	0.08273	0.09078	0.08777	83.7	0.08968	0.10067	0.20889	0	0.05878	0.70161
	83.8	0.04989	0.10079	0.34993	0.05909	0.12311	0.1759	83.8	0.06653	0.16598	0.15278	0.03992	0.02339	0.66694
	83.9	0.03201	0.12804	0.5393	0	0.18709	0.06938	83.9	0.09961	0.10123	0.13857	0.0381	0.00218	0.64576
	84	0.00558	0.20114	0.63822	0.02282	0.21792	0.07201	84	0.10611	0.09707	0.13677	0.05582	0	0.66633
	84.1	0.03953	0.15468	0.57233	0	0.09764	0.13394	84.1	0.11259	0.10497	0.132	0.05196	0.04917	0.65644
	84.2	0.04	0.17347	0.53316	0.05768	0.10749	0.11657	84.2	0.15751	0.0973	0.15146	0.09391	0.00846	0.60486
	84.3	0.08492	0.19448	0.50782	0.2273	0.15736	0.21439	84.3	0.12335	0.13503	0.21709	0.11827	0	0.63047
	84.4	0.09076	0.22278	0.44707	0.22211	0.09791	0.20333	84.4	0.16909	0.18806	0.19104	0.03058	0.01313	0.82766
	84.5	0.09457	0.20584	0.51076	0.2567	0.16404	0.14834	84.5	0.25271	0.11598	0.20513	0.12768	0.12804	0.92963
	84.6	0.09539	0.26134	0.4912	0.17705	0.18283	0.11067	84.6	0.172	0.12174	0.1822	0.09021	0.11687	0.9118
	84.7	0.0298	0.17933	0.43784	0.15804	0.16828	0.22488	84.7	0.13396	0.09637	0.13396	0.12965	0.01499	0.79424
	84.8	0.06836	0.13177	0.4539	0.12186	0.12525	0.13062	84.8	0.17028	0.11673	0.13206	0.12413	0.06906	0.92479
	84.9	0.05065	0.11314	0.35392	0.19397	0.1185	0.14954	84.9	0.10188	0.17727	0.14069	0.07833	0.06645	1.00598
	85	0.05974	0.1596	0.43232	0.22523	0.19288	0.08328	85	0.093	0.15217	0.12538	0.05731	0.08049	0.90703
	85.1	0.02478	0.12352	0.39728	0.19097	0.20964	0.11471	85.1	0.1837	0.14618	0.20129	0.07175	0.06978	0.84893
	85.2	0.05289	0.06265	0.38095	0.3279	0.2201	0.12973	85.2	0.17587	0.10323	0.23927	0.25227	0.07119	0.84488
	85.3	0.04332	0.14199	0.44514	0.46935	0.2293	0.18601	85.3	0.19661	0.12159	0.29362	0.49419	0.09991	1.00084
	85.4	0.14869	0.26212	0.51652	0.72673	0.28818	0.22633	85.4	0.3894	0.13479	0.30664	0.65963	0.04647	1.08135
	85.5	0.11786	0.24242	0.5819	0.65922	0.36078	0.30341	85.5	0.32475	0.16816	0.26392	0.84843	0.12817	1.1744
	85.6	0.16999	0.24849	0.43334	0.64838	0.21718	0.29596	85.6	0.25741	0.16295	0.25665	0.7603	0.15512	1.16372
	85.7	0.10091	0.19923	0.4482	0.74437	0.24474	0.22594	85.7	0.15278	0.15307	0.25565	0.78469	0.06513	0.93905
	85.8	0.11562	0.22326	0.48517	0.61809	0.22325	0.17471	85.8	0.24247	0.2017	0.24368	0.72375	0.04695	0.9989
	85.9	0.08708	0.24115	0.46677	0.66813	0.25424	0.28897	85.9	0.29237	0.22568	0.21653	0.68062	0.09916	1.14393
	86	0.09068	0.22152	0.44106	0.62736	0.20227	0.08359	86	0.1432	0.29618	0.19236	0.6971	0.09625	1.29636
	86.1	0.08936	0.14718	0.38792	0.5201	0.2397	0.17362	86.1	0.43378	0.29146	0.28259	0.76966	0.14994	1.41496
	86.2	0.08949	0.11906	0.36001	0.55824	0.13504	0.15091	86.2	0.38606	0.24559	0.55272	0.76299	0.14309	1.24093
	86.3	0.04761	0.17484	0.39859	0.42102	0.20192	0.22723	86.3	0.38806	0.24059	0.65674	0.73347	0.11316	1.2035
	86.4	0.06278	0.1962	0.38959	0.45777	0.417	0.21304	86.4	0.48978	0.24702	0.64176	0.72516	0.07816	1.19533
	86.5	0.02829	0.17549	0.34346	0.46565	0.56759	0.14159	86.5	0.23068	0.17294	0.55189	0.59098	0.06606	1.16338
	86.6	0.03315	0.15064	0.33253	0.4663	0.70151	0.10874	86.6	0.18027	0.1148	0.56637	0.51724	0.10059	0.93787
	86.7	0.03957	0.13445	0.26251	0.47583	0.7557	0.10878	86.7	0.2583	0.07934	0.50062	0.4798	0.0375	0.941
	86.8	0.02199	0.11519	0.27938	0.46767	0.61478	0.14795	86.8	0.19604	0.10925	0.47974	0.37243	0	0.83499
	86.9	0.06658	0.23005	0.2798	0.46368	0.56455	0.23852	86.9	0.21213	0.07032	0.40732	0.37733	0	0.773
	87	0.04649	0.13548	0.2476	0.39908	0.45558	0.22361	87	0.11413	0.02233	0.40479	0.36596	0	0.9471
	87.1	0.04046	0.12153	0.22236	0.38734	0.43328	0.18973	87.1	0.21462	0.04104	0.36468	0.24408	0.02901	0.89557
	87.2	0.03505	0.15558	0.26622	0.4988	0.48285	0.22045	87.2	0.13552	0.04136	0.3418	0.25794	0	0.79902
	87.3	0.02016	0.16722	0.33228	0.46618	0.44365	0.12009	87.3	0.10409	0	0.35219	0.30018	0.05819	0.75565
	87.4	0	0.17112	0.29765	0.42356	0.42419	0.16631	87.4	0.19876	0.02678	0.32493	0.25179	0.01189	0.81254
	87.5	0	0.1429	0.22852	0.31289	0.39769	0.11711	87.5	0.14157	0	0.30165	0.19547	0.02264	0.74985
	87.6	0	0.1412	0.26459	0.27435	0.33826	0.08904	87.6	0.17733	0	0.28245	0.29788	0.09372	0.64548
	87.7	0	0.1558	0.17696	0.40004	0.27764	0.10358	87.7	0.12035	0.02957	0.32828	0.19664	0.04403	0.65166
	87.8	0	0.1606	0.21099	0.43808	0.31256	0.20846	87.8	0.15483	0.05331	0.29647	0.27782	0.03314	0.66436
	87.9	0.04583	0.14291	0.21556	0.40691	0.31455	0.17466	87.9	0.32059	0.13319	0.28885	0.3302	0.08541	0.65702
	88	0.0674	0.10714	0.12652	0.56654	0.30623	0.20826	88	0.20056	0.14349	0.23526	0.29213	0.13535	0.83082
	88.1	0.04498	0.23118	0.24697	0.56086	0.35579	0.2815	88.1	0.15717	0.15586	0.34052	0.33142	0.07687	0.77055
	88.2	0.09341	0.36329	0.32799	0.57188	0.37546	0.31284	88.2	0.43295	0.15642	0.40461	0.45733	0.17559	0.75431
	88.3	0.07617	0.32144	0.27092	0.48263	0.37188	0.33938	88.3	0.50419	0.22785	0.39103	0.68678	0.17403	0.89392
	88.4	0.07719	0.31337	0.34897	0.49934	0.37489	0.3184	88.4	0.48269	0.25441	0.45798	0.88667	0.17589	1.01859
	88.5	0.11552	0.32122	0.24593	0.63099	0.3865	0.31945	88.5	0.57419	0.23848	0.51073	1.05289	0.2026	1.11008
	88.6	0.11887	0.34941	0.32806	0.85127	0.44286	0.49615	88.6	0.66094	0.2891	0.65032	1.27967	0.28173	1.10173
	88.7	0.11917	0.32252	0.28111	1.07674	0.55231	0.49795	88.7	0.50943	0.25104	0.83333	1.48506	0.31317	1.06046
	88.8	0.13452	0.33454	0.29477	1.14683	0.58784	0.42964	88.8	0.41955	0.32042	0.9368	1.47133	0.23572	0.85608
	88.9	0.122	0.23844	0.2481	1.16676	0.67077	0.387	88.9	0.35161	0.44006	0.94095	1.41365	0.20826	0.75146
	89	0.13664	0.24895	0.31225	1.05707	0.65076	0.30951	89	0.33252	0.55118	0.86221	1.32053	0.09304	0.64121
	89.1	0.09029	0.2516	0.30264	1.08013	0.57572	0.32638	89.1	0.46287	0.67575	0.81388	1.22564	0.12635	0.6983
	89.2	0.17203	0.20265	0.38682	1.05111	0.5965	0.30626	89.2	0.57249	0.79691	0.73312	1.22475	0.12946	0.72954
	89.3	0.19335	0.20516	0.27715	1.03512	0.47927	0.33455	89.3	0.55099	0.93487	0.71944	1.16803	0.18947	0.65641
	89.4	0.18924	0.16697	0.32402	0.9947	0.38636	0.24515	89.4	0.40179	0.93389	0.63973	1.08704	0.15178	0.73023
	89.5	0.11056	0.11945	0.20787	0.98566	0.35189	0.2603	89.5	0.39265	0.7903	0.61894	1.13541	0.1956	0.79098
	89.6	0.15338	0.12492	0.15687	0.98703	0.3492	0.35566	89.6	0.24976	0.71344	0.65908	1.31189	0.27424	0.73573
	89.7	0.09717	0.19373	0.21818	1.08509	0.35056	0.42031	89.7	0.27478	0.75609	0.71151	1.31094	0.25067	1.37939
	89.8	0.10269	0.26954	0.25907	1.04863	0.29256	0.34442	89.8	0.52764	0.75507	0.70421	1.32059	0.35231	1.65615
	89.9	0.09754	0.20022	0.25424	1.02077	0.25109	0.31189	89.9	0.35434	0.71302	0.68513	1.28526	0.30259	1.60706
	90	0.11392	0.21671	0.17248	0.9942	0.28705	0.32896	90	0.28585	0.65085	0.66799	1.26637	0.15674	1.5712
	90.1	0.13223	0.22809	0.22877	0.97235	0.2503	0.37676	90.1	0.39953	0.62386	0.69858	1.3613	0.20182	1.59485
	90.2	0.10925	0.28942	0.2603	0.8521	0.36726	0.37653	90.2	0.64887	0.60562	0.72964	1.50749	0.38307	1.47218
	90.3	0.14387	0.23024	0.24403	0.94769	0.28956	0.34808	90.3	0.34699	0.51203	0.65121	1.42207	0.29024	1.38561
	90.4	0.10445	0.17433	0.16629	0.79488	0.24711	0.22687	90.4	0.41791	0.45539	0.64279	1.40612	0.2786	1.28283
	90.5	0.09089	0.12175	0.17341	0.75117	0.23885	0.28107	90.5	0.61855	0.52711	0.63454	1.35877	0.26943	1.24777
	90.6	0.1074	0.16248	0.29289	0.61329	0.24241	0.22572	90.6	0.60562	0.51335	0.64289	1.3093	0.26282	1.30242
	90.7	0.07541	0.09732	0.31605	0.51858	0.36187	0.21184	90.7	0.57743	0.43603	0.57561	1.32405	0.2314	1.20527
	90.8	0.06141	0.19082	0.294	0.54776	0.27723	0.17622	90.8	0.53027	0.35805	0.59034	1.29868	0.2719	1.26493
	90.9	0.16532	0.16848	0.25206	0.67825	0.26712	0.18039	90.9	0.4191	0.38397	0.56706	1.29874	0.37678	1.13012
	91	0.09242	0.14394	0.31916	0.61109	0.25979	0.25306	91	0.54847	0.373	0.54976	1.21295	0.30201	1.11627
	91.1	0.09531	0.1236	0.25935	0.59506	0.29628	0.2525	91.1	0.45474	0.33619	0.5102	1.20678	0.31733	1.01244
	91.2	0.16238	0.15575	0.20482	0.62163	0.22894	0.2772	91.2	0.40478	0.34025	0.49224	1.19902	0.33273	0.88705
	91.3	0.16042	0.23077	0.33308	0.56723	0.27427	0.18735	91.3	0.40581	0.36421	0.48758	1.16464	0.33126	0.91796
	91.4	0.23257	0.49947	0.48429	0.46393	0.34377	0.19524	91.4	0.33043	0.30412	0.47853	1.15058	0.32517	0.98293
	91.5	0.20596	0.78132	0.47728	0.48603	0.38674	0.18658	91.5	0.39578	0.31055	0.42866	1.1222	0.3176	0.86943
	91.6	0.13412	0.85982	0.507	0.48534	0.32525	0.12853	91.6	0.27658	0.23005	0.41162	1.00525	0.23854	0.8295
	91.7	0.10874	0.70869	0.47225	0.42216	0.2649	0.17865	91.7	0.42151	0.26434	0.38007	1.02022	0.13569	0.69586
	91.8	0.06503	0.6013	0.47582	0.39194	0.26628	0.10013	91.8	0.3695	0.22678	0.35148	0.96149	0.16933	0.75326
	91.9	0.02939	0.54681	0.32858	0.34753	0.24957	0.08302	91.9	0.30032	0.18489	0.39507	1.03056	0.14687	0.67167
	92	0.08823	0.43487	0.32415	0.37916	0.2208	0.15677	92	0.26295	0.18197	0.43423	1.13443	0.15622	0.68673
	92.1	0.17387	0.40772	0.18098	0.51948	0.22837	0.12807	92.1	0.39781	0.09368	0.4981	1.24393	0.18095	0.75855
	92.2	0.14144	0.49651	0.28638	0.46454	0.33966	0.18816	92.2	0.40169	0.1799	0.5568	1.41034	0.30336	0.84749
	92.3	0.1836	0.42153	0.31598	0.55235	0.35306	0.22705	92.3	0.47531	0.31154	0.54561	1.41252	0.20354	0.88514
	92.4	0.14867	0.41761	0.39985	0.62804	0.48339	0.29815	92.4	0.38282	0.29224	0.52192	1.43263	0.17422	0.75557
	92.5	0.15577	0.4442	0.34672	0.74287	0.54513	0.40461	92.5	0.4029	0.35731	0.48017	1.43345	0.13301	0.71853
	92.6	0.10345	0.48871	0.35932	0.71518	0.36225	0.21536	92.6	0.22455	0.40606	0.48785	1.34718	0.1286	1.10463
	92.7	0.10809	0.34224	0.31528	0.56458	0.35874	0.28946	92.7	0.19735	0.38032	0.49861	1.36561	0.17558	1.4957
	92.8	0.10266	0.32458	0.25714	0.51395	0.32697	0.24091	92.8	0.22919	0.4287	0.42776	1.30336	0.10156	1.72542
	92.9	0.04401	0.31549	0.25197	0.49856	0.28535	0.16558	92.9	0.18359	0.34787	0.35764	1.26859	0.13312	1.70305
	93	0.04687	0.28029	0.19889	0.39221	0.19649	0.1269	93	0.19784	0.30558	0.29904	1.23617	0.13515	1.52395
	93.1	0.02943	0.20531	0.19931	0.41716	0.24314	0.04823	93.1	0.08853	0.28037	0.31363	1.19837	0	1.35938
	93.2	0.03713	0.21263	0.14103	0.42834	0.21752	0.1335	93.2	0.14567	0.20722	0.26782	1.18474	0	1.35411
	93.3	0.02231	0.1865	0.20022	0.44487	0.16503	0.07528	93.3	0.15365	0.19781	0.29122	1.16544	0.0081	1.42229
	93.4	0.03276	0.24091	0.148	0.31881	0.20601	0.07603	93.4	0.22605	0.19701	0.39851	1.11474	0.01229	1.29341
	93.5	0.03939	0.20493	0.16358	0.36724	0.23987	0.01249	93.5	0.25219	0.1721	0.40376	1.11972	0.06272	1.24799
	93.6	0.08302	0.31871	0.20534	0.38235	0.20362	0.01565	93.6	0.20858	0.16286	0.41049	1.10732	0.03291	1.28918
	93.7	0.10099	0.22755	0.23891	0.41156	0.26817	0.04599	93.7	0.30058	0.11787	0.45607	1.25356	0.17803	1.43049
	93.8	0.0767	0.23563	0.26841	0.45316	0.33227	0.14446	93.8	0.39897	0.18885	0.58094	1.21227	0.42786	1.46682
	93.9	0.10747	0.25155	0.26455	0.53781	0.44176	0.10409	93.9	0.36232	0.15641	0.61131	1.24968	0.6235	1.49186
	94	0.04781	0.18589	0.22247	0.54185	0.47035	0.10018	94	0.32915	0.19589	0.58593	1.23549	0.89021	1.37572
	94.1	0.06368	0.22184	0.24122	0.43047	0.43517	0.08829	94.1	0.41962	0.13319	0.64819	1.21912	0.92745	1.25549
	94.2	0.09212	0.20276	0.19723	0.44397	0.38713	0.10472	94.2	0.20812	0.23006	0.60864	1.28269	0.86014	1.15436
	94.3	0.05996	0.16112	0.14687	0.39031	0.30934	0.03353	94.3	0.2009	0.1599	0.52133	1.2829	0.77666	1.14089
	94.4	0.12755	0.19457	0.18873	0.38689	0.29919	0.14289	94.4	0.18543	0.14681	0.49108	1.27842	0.69893	0.96359
	94.5	0.04845	0.13134	0.17583	0.43157	0.33925	0.09985	94.5	0.19308	0.09324	0.46813	1.25285	0.63553	0.98604
	94.6	0.04045	0.14075	0.14162	0.36942	0.27524	0.14316	94.6	0.10257	0.07913	0.44027	1.2618	0.55775	0.83621
	94.7	0.05552	0.16576	0.13481	0.29836	0.289	0.16412	94.7	0.09022	0.04576	0.35631	1.25588	0.44652	0.83968
	94.8	0.000995496	0.12457	0.12119	0.37149	0.22227	0.05404	94.8	0.0875	0.02169	0.30312	1.21476	0.33785	0.81728
	94.9	0.04102	0.16819	0.15799	0.32425	0.27764	0.11834	94.9	0.14075	0.059	0.38295	1.20157	0.34942	0.69877
	95	0.03045	0.16812	0.12603	0.34191	0.25604	0.17257	95	0.14237	0.09108	0.53577	1.20477	0.35185	0.78173
	95.1	0.02167	0.1737	0.14116	0.32279	0.3105	0.01369	95.1	0.16624	0.14829	0.5473	1.1285	0.48329	0.78128
	95.2	0.06207	0.1202	0.19241	0.32096	0.25029	0.1038	95.2	0.11909	0.20101	0.48954	1.16299	0.5074	0.81931
	95.3	0.06065	0.12045	0.14156	0.28687	0.30036	0.13369	95.3	0.07442	0.3476	0.5485	1.10236	0.68573	0.75287
	95.4	0.06671	0.17275	0.17399	0.33757	0.29726	0.10129	95.4	0.11485	0.48526	0.52153	1.00943	0.54979	0.65757
	95.5	0.07649	0.1488	0.21393	0.33032	0.3676	0.10499	95.5	0.21978	0.59795	0.49869	1.07714	0.61189	0.72978
	95.6	0.03442	0.16756	0.23966	0.2517	0.39606	0.09654	95.6	0.12061	0.7379	0.45434	1.08411	0.50172	0.77673
	95.7	0.0994	0.15488	0.31878	0.2743	0.39953	0.16484	95.7	0.26191	0.73378	0.53224	1.06074	0.4721	1.11665
	95.8	0.08172	0.19753	0.37678	0.30334	0.43608	0.20573	95.8	0.42075	0.75913	0.51479	1.10499	0.56684	1.53464
	95.9	0.1145	0.17396	0.35236	0.36917	0.33606	0.30151	95.9	0.44582	0.71639	0.50758	1.13831	0.68356	1.60733
	96	0.13909	0.15467	0.37604	0.3706	0.34833	0.30845	96	0.45338	0.69685	0.48638	1.21598	0.61299	1.52065
	96.1	0.12798	0.17862	0.36691	0.45351	0.35405	0.2661	96.1	0.57312	0.68824	0.42478	1.17944	0.46804	1.3093
	96.2	0.11632	0.1882	0.52169	0.47186	0.37288	0.39714	96.2	0.42452	0.58077	0.45922	1.1457	0.41398	1.27897
	96.3	0.15376	0.14018	0.48926	0.54337	0.35457	0.31972	96.3	0.36338	0.49579	0.49542	1.21673	0.36448	1.15276
	96.4	0.22511	0.18593	0.55814	0.77723	0.30519	0.21533	96.4	0.32436	0.45801	0.4632	1.12515	0.33132	1.03823
	96.5	0.17259	0.16446	0.65015	0.60242	0.37833	0.28747	96.5	0.37127	0.31663	0.4643	1.21708	0.26824	0.92714
	96.6	0.12371	0.19815	0.54959	0.61354	0.32628	0.24043	96.6	0.29728	0.29466	0.42014	1.1168	0.25605	0.88813
	96.7	0.09507	0.1669	0.6143	0.45404	0.33925	0.21451	96.7	0.51478	0.34229	0.43144	1.13359	0.26653	1.20034
	96.8	0.11205	0.15598	0.51849	0.37655	0.35429	0.22805	96.8	0.46012	0.39417	0.47542	1.13251	0.26289	1.35554
	96.9	0.14697	0.18921	0.57274	0.43847	0.33945	0.23814	96.9	0.54705	0.41702	0.47202	1.13343	0.33527	1.46635
	97	0.14177	0.14343	0.53825	0.34087	0.29833	0.1984	97	0.67975	0.37596	0.60482	1.13554	0.36158	1.44966
	97.1	0.21407	0.11512	0.56597	0.29677	0.39475	0.16574	97.1	0.59576	0.2983	0.75335	1.14166	0.43063	1.35788
	97.2	0.19835	0.1912	0.51035	0.35005	0.33194	0.20922	97.2	0.6996	0.22261	0.85009	1.15613	0.42051	1.28238
	97.3	0.22713	0.15752	0.50382	0.3295	0.36439	0.26185	97.3	0.75217	0.22996	0.92724	1.23189	0.31471	1.26986
	97.4	0.19804	0.19504	0.40152	0.41151	0.34574	0.24955	97.4	0.55595	0.21755	0.90512	1.18797	0.31457	1.34529
	97.5	0.15226	0.18761	0.31654	0.39868	0.34549	0.26839	97.5	0.4624	0.26032	0.82952	1.11566	0.25163	1.17313
	97.6	0.1791	0.13907	0.32516	0.34012	0.35767	0.24349	97.6	0.42829	0.19276	0.78504	1.0447	0.23629	1.00361
	97.7	0.1393	0.13541	0.28375	0.32177	0.32966	0.21061	97.7	0.4085	0.22352	0.76829	1.00988	0.1957	0.96971
	97.8	0.11251	0.08389	0.31244	0.32205	0.34589	0.18649	97.8	0.35873	0.1947	0.73127	0.95188	0.24993	0.92317
	97.9	0.09017	0.05794	0.29541	0.29528	0.3437	0.20087	97.9	0.37738	0.22523	0.69181	0.94071	0.20616	0.87371
	98	0.12881	0.08432	0.28667	0.38127	0.39445	0.27646	98	0.33699	0.24149	0.65279	0.93003	0.20618	0.91751
	98.1	0.08637	0.03556	0.3318	0.31705	0.3238	0.25371	98.1	0.45856	0.18607	0.63704	0.90915	0.18161	0.9162
	98.2	0.11408	0.05864	0.29899	0.27041	0.3543	0.27254	98.2	0.38012	0.20841	0.63036	0.8474	0.22877	0.90255
	98.3	0.08278	0.07051	0.30184	0.26101	0.28729	0.29568	98.3	0.40912	0.2033	0.61214	0.87044	0.38625	0.88402
	98.4	0.10425	0.10316	0.25839	0.271	0.30542	0.22779	98.4	0.3968	0.21075	0.56371	0.85844	0.36109	0.82947
	98.5	0.06024	0.11203	0.24139	0.32049	0.29306	0.29188	98.5	0.44379	0.16966	0.56261	0.86117	0.37684	0.83605
	98.6	0.01376	0.11149	0.23475	0.37591	0.42141	0.24412	98.6	0.41979	0.15505	0.56785	0.83617	0.31676	0.69301
	98.7	0.05842	0.13154	0.1983	0.3225	0.25878	0.14564	98.7	0.46317	0.14863	0.60019	0.84118	0.32909	0.67918
	98.8	0.12065	0.0456	0.18392	0.16127	0.27266	0.21992	98.8	0.37806	0.17164	0.59479	0.87972	0.26994	0.58098
	98.9	0.03512	0.02943	0.21322	0.20397	0.24286	0.15983	98.9	0.49317	0.17671	0.54542	0.82731	0.18868	0.57333
	99	0.14467	0.064	0.17661	0.23929	0.16309	0.25553	99	0.3366	0.23805	0.54057	0.81683	0.23399	0.59713
	99.1	0.09447	0.01283	0.22533	0.10209	0.22573	0.15542	99.1	0.52354	0.23476	0.53419	0.80906	0.59302	0.8782
	99.2	0.10562	0.02345	0.17703	0.15695	0.19142	0.14373	99.2	0.96943	0.27289	0.49117	0.79361	1.07445	0.93953
	99.3	0.10235	0.0285	0.10591	0.12942	0.19404	0.15382	99.3	1.48747	0.29789	0.50625	0.7505	1.41423	0.86653
	99.4	0.08165	0	0.15253	0.10364	0.20024	0.11281	99.4	2.04537	0.29011	0.53619	0.72627	1.4846	0.67732
	99.5	0.06625	0	0.13292	0.03121	0.22069	0.07723	99.5	2.0985	0.24689	0.50077	0.68575	1.24037	0.55772
	99.6	0.09224	0	0.14032	0.03201	0.17622	0.05732	99.6	1.95849	0.17646	0.46087	0.67381	1.0566	0.59612
	99.7	0.05334	0	0.11773	0.05445	0.2512	0.06638	99.7	1.83044	0.19046	0.42623	0.70497	0.97375	0.49206
	99.8	0.00334	0	0.1431	0.02431	0.16177	0.04406	99.8	1.53772	0.14954	0.43554	0.69796	0.87474	0.4216
	99.9	0.00397	0.0039	0.13422	0.01636	0.1733	0.08255	99.9	1.36189	0.16549	0.4222	0.67397	0.76626	0.43078
	100	0.04558	0.05051	0.15201	0.02435	0.19306	0.04751	100	1.25791	0.11188	0.43528	0.66401	0.74898	0.48214
	100.1	0.01332	0.07338	0.16175	0.01659	0.20564	0.08517	100.1	1.3376	0.01298	0.5003	0.66825	0.76422	0.41217
	100.2	0.00716	0.08763	0.14839	0.0145	0.10776	0.00321	100.2	1.21809	0	0.5252	0.69078	0.63019	0.4793
	100.3	0.02424	0.13259	0.17074	0.06209	0.19651	0.05785	100.3	1.09309	0.0405	0.52532	0.65955	0.65111	0.45114
	100.4	0	0.1272	0.20854	0.1068	0.20273	0.0916	100.4	0.93735	0.0631	0.48612	0.6827	0.59142	0.54306
	100.5	0.04662	0.11478	0.24003	0.16143	0.25734	0.15329	100.5	0.8821	0.07562	0.43867	0.69854	0.56944	0.57776
	100.6	0.06943	0.13591	0.22245	0.33693	0.40161	0.27559	100.6	0.89427	0.31029	0.4235	0.8383	0.62846	0.45964
	100.7	0.10984	0.1222	0.19709	0.48162	0.53869	0.30893	100.7	0.84197	0.49541	0.40938	0.96837	0.56087	0.61217
	100.8	0.11639	0.12458	0.25836	0.44346	0.58661	0.29181	100.8	0.96051	0.71116	0.39275	0.99836	0.61941	0.63492
	100.9	0.11708	0.10161	0.22682	0.42081	0.54104	0.35816	100.9	1.00843	0.81647	0.3424	0.98616	0.57461	0.56171
	101	0.05043	0.09747	0.1869	0.46188	0.53778	0.37921	101	0.88613	0.93011	0.37011	0.92803	0.56362	0.47575
	101.1	0.04675	0.11201	0.18594	0.29856	0.50329	0.32748	101.1	0.77945	1.06767	0.35122	0.84474	0.70526	0.41462
	101.2	0.01793	0.05049	0.13871	0.25613	0.42963	0.21448	101.2	0.64595	1.14318	0.33861	0.80992	0.90332	0.45667
	101.3	0.04313	0.10301	0.22451	0.25626	0.37667	0.1993	101.3	0.59725	1.12653	0.32001	0.78988	0.91764	0.45167
	101.4	0.18246	0.06755	0.21267	0.2912	0.34219	0.11646	101.4	0.63452	1.00465	0.32202	0.9146	0.89562	0.52136
	101.5	0.09783	0.08392	0.1967	0.1917	0.33117	0.10391	101.5	0.65656	0.90527	0.30298	0.96437	0.81658	0.46433
	101.6	0.08394	0.08878	0.18228	0.24022	0.41346	0.14925	101.6	0.55359	0.84134	0.33387	1.00363	0.80324	0.41912
	101.7	0.08408	0.14852	0.20209	0.24174	0.48959	0.1944	101.7	0.52842	0.81531	0.38673	0.99121	0.79467	0.4004
	101.8	0.0653	0.14859	0.21591	0.22552	0.49386	0.10142	101.8	0.63534	0.72858	0.34828	1.01471	0.78817	0.5042
	101.9	0.06868	0.12353	0.21861	0.2486	0.49968	0.14426	101.9	0.57161	0.70689	0.34692	1.00347	0.77919	0.48554
	102	0.02546	0.13298	0.19397	0.21047	0.38139	0.09796	102	0.46839	0.70889	0.32443	1.0186	0.73934	0.52728
	102.1	0.15505	0.0705	0.17298	0.15636	0.38	0.17754	102.1	0.54195	0.67398	0.34721	0.97676	0.69082	0.44138
	102.2	0.10431	0.25208	0.21217	0.20636	0.41109	0.09615	102.2	0.56268	0.62876	0.32269	0.9338	0.63078	0.51172
	102.3	0.10007	0.4075	0.207	0.18626	0.3856	0.10901	102.3	0.53807	0.65141	0.30573	0.88481	0.57029	0.5475
	102.4	0.04658	0.67579	0.31024	0.13889	0.40261	0.00997	102.4	0.51857	0.60972	0.32057	0.88206	0.57432	0.55393
	102.5	0.12058	0.8457	0.38209	0.14465	0.51089	0.05825	102.5	0.40656	0.55589	0.32784	0.87536	0.60093	0.49068
	102.6	0.12304	0.72861	0.29834	0.19911	0.44604	0.13399	102.6	0.45249	0.53077	0.26505	0.79325	0.45118	0.52024
	102.7	0.14903	0.64163	0.26289	0.18534	0.44031	0.15279	102.7	0.39352	0.51597	0.2106	0.76818	0.37708	0.43679
	102.8	0.10842	0.49316	0.28086	0.134	0.37625	0.10025	102.8	0.34825	0.54571	0.18409	0.73192	0.35226	0.43614
	102.9	0.13548	0.40595	0.19901	0.20119	0.38565	0.09848	102.9	0.28015	0.46717	0.25608	0.75108	0.27011	0.37573
	103	0.29375	0.34993	0.20487	0.16665	0.32746	0.07436	103	0.33626	0.41676	0.25351	0.69787	0.36155	0.42385
	103.1	0.53416	0.31126	0.15185	0.14204	0.3021	0.06107	103.1	0.26392	0.4433	0.33168	0.68087	0.46349	0.39884
	103.2	0.95709	0.32247	0.18468	0.16412	0.2483	0.44148	103.2	0.3615	0.36671	0.35088	0.6703	0.48887	0.32372
	103.3	1.2117	0.26764	0.14537	0.21641	0.33238	0.27148	103.3	0.27966	0.36264	0.40708	0.64148	0.42913	0.24797
	103.4	1.23921	0.28214	0.17978	0.21763	0.23748	0.19533	103.4	0.31942	0.37826	0.60971	0.62277	0.37139	0.30137
	103.5	1.13311	0.29083	0.11941	0.21475	0.20191	0.30734	103.5	0.2744	0.36485	0.62274	0.60846	0.30972	0.3591
	103.6	0.96313	0.27333	0.18915	0.23166	0.36296	0.22003	103.6	0.29772	0.32882	0.55812	0.64626	0.30925	0.32809
	103.7	0.88374	0.32297	0.16734	0.23551	0.34167	0.28936	103.7	0.28722	0.37222	0.5096	0.65189	0.37654	0.34037
	103.8	0.78288	0.27894	0.16882	0.21053	0.30623	0.19142	103.8	0.34751	0.41845	0.45337	0.62967	0.33288	0.3608
	103.9	0.72797	0.16512	0.17284	0.16133	0.19581	0.26893	103.9	0.37439	0.34256	0.43053	0.62831	0.43649	0.44655
	104	0.6732	0.18382	0.12963	0.183	0.25006	0.24683	104	0.34966	0.32734	0.42364	0.59357	0.62965	0.49879
	104.1	0.60828	0.08315	0.09111	0.18766	0.17933	0.2655	104.1	0.25862	0.32716	0.36333	0.61542	0.50533	0.42988
	104.2	0.66127	0.07358	0.08945	0.14628	0.21727	0.16538	104.2	0.19204	0.25994	0.33794	0.54137	0.41745	0.41548
	104.3	0.60323	0.13756	0.06812	0.14374	0.20045	0.16798	104.3	0.20698	0.29103	0.35242	0.52852	0.42588	0.42754
	104.4	0.58503	0.20192	0.1352	0.15648	0.24237	0.11151	104.4	0.22302	0.30844	0.34166	0.51899	0.33958	0.39394
	104.5	0.51675	0.20474	0.14344	0.16606	0.24976	0.20795	104.5	0.29001	0.23342	0.36364	0.48816	0.22664	0.51749
	104.6	0.45647	0.20263	0.1764	0.18108	0.22022	0.17946	104.6	0.43892	0.22956	0.33702	0.46625	0.20346	0.48349
	104.7	0.4624	0.22635	0.12963	0.22523	0.28634	0.25027	104.7	0.67154	0.22484	0.34318	0.47287	0.52439	0.51059
	104.8	0.42031	0.22333	0.14504	0.17202	0.30686	0.23933	104.8	0.70102	0.25227	0.32574	0.50132	0.60583	0.45104
	104.9	0.40794	0.25497	0.17214	0.23881	0.28337	0.19104	104.9	0.86346	0.24662	0.33455	0.46551	0.59813	0.43323
	105	0.38607	0.18143	0.18244	0.26322	0.28103	0.2531	105	0.71149	0.35256	0.28517	0.45107	1.08627	0.38018
	105.1	0.34801	0.13309	0.12311	0.30212	0.28178	0.11591	105.1	0.69931	0.45741	0.30782	0.44468	1.18943	0.44849
	105.2	0.28778	0.1855	0.14691	0.20852	0.27042	0.21953	105.2	0.66947	0.46626	0.31534	0.46865	1.13371	0.44598
	105.3	0.32103	0.13663	0.13538	0.18839	0.21522	0.1873	105.3	0.57631	0.42743	0.26866	0.4313	1.05885	0.43863
	105.4	0.31245	0.05615	0.12461	0.0952	0.26394	0.12542	105.4	0.48631	0.47472	0.23807	0.45735	0.84371	0.39454
	105.5	0.28855	0.1383	0.13506	0.19428	0.22252	0.10192	105.5	0.52774	0.43045	0.33068	0.42414	0.87326	0.54912
	105.6	0.26849	0.20887	0.17831	0.1632	0.19593	0.1365	105.6	0.58938	0.45476	0.29083	0.42398	0.97203	0.67527
	105.7	0.27744	0.18277	0.20608	0.14813	0.30708	0.14515	105.7	0.46625	0.3836	0.29544	0.38469	0.9176	0.56989
	105.8	0.24588	0.21731	0.22151	0.13343	0.26196	0.10296	105.8	0.39957	0.43611	0.24167	0.38809	0.84996	0.55267
	105.9	0.16801	0.46822	0.245	0.12868	0.3084	0.1115	105.9	0.38773	0.34943	0.24311	0.43027	0.7798	0.63925
	106	0.21649	0.51166	0.24429	0.07174	0.32231	0.12665	106	0.35562	0.37672	0.22328	0.36414	0.80596	0.41664
	106.1	0.20546	0.49531	0.25391	0.11116	0.29724	0.14563	106.1	0.38406	0.32475	0.2241	0.34093	0.61583	0.36677
	106.2	0.17235	0.80121	0.3122	0.10565	0.37769	0.1706	106.2	0.3146	0.40986	0.17608	0.32901	0.45321	0.36953
	106.3	0.11075	0.94067	0.32675	0.15103	0.36907	0.20635	106.3	0.38629	0.55876	0.19073	0.3417	0.59081	0.33973
	106.4	0.15549	0.86494	0.27834	0.15567	0.40564	0.2619	106.4	0.32489	0.4851	0.19749	0.36995	0.49096	0.37496
	106.5	0.14586	0.72983	0.25421	0.09921	0.31371	0.29741	106.5	0.30551	0.4579	0.21094	0.29755	0.45538	0.28177
	106.6	0.10339	0.73552	0.22345	0.02448	0.31398	0.19132	106.6	0.32004	0.36935	0.19373	0.28567	0.47322	0.26383
	106.7	0.06494	0.61308	0.26545	0.08826	0.33452	0.22332	106.7	0.31552	0.40704	0.16192	0.30319	0.39267	0.30124
	106.8	0.12494	0.57865	0.18564	0.15581	0.2831	0.23084	106.8	0.28697	0.43201	0.1221	0.2905	0.44854	0.33532
	106.9	0.08015	0.56902	0.19021	0.0216	0.22361	0.10179	106.9	0.30528	0.45027	0.15155	0.32441	0.46873	0.34747
	107	0.20079	0.75836	0.2379	0.08919	0.29194	0.10205	107	0.2436	0.45875	0.12711	0.27761	0.45448	0.23803
	107.1	0.23984	1.02564	0.26467	0.15903	0.32165	0.16649	107.1	0.33217	0.52272	0.12872	0.26715	0.40876	0.27116
	107.2	0.18214	1.15659	0.2965	0.09797	0.29205	0.14794	107.2	0.28608	0.49487	0.14568	0.3306	0.26089	0.23746
	107.3	0.19182	1.00441	0.29915	0.11922	0.29303	0.20957	107.3	0.21194	0.3886	0.13055	0.40606	0.37809	0.36746
	107.4	0.17802	0.95735	0.25979	0.16258	0.36024	0.26945	107.4	0.36655	0.32889	0.1173	0.30711	0.34301	0.89619
	107.5	0.19694	0.89183	0.22187	0.14966	0.26171	0.22372	107.5	0.34755	0.28859	0.19199	0.38571	0.45734	1.34663
	107.6	0.0703	0.83327	0.25339	0.18492	0.25269	0.30291	107.6	0.33009	0.3086	0.14483	0.37675	0.57528	1.52739
	107.7	0.14396	0.77808	0.26507	0.18818	0.32146	0.40732	107.7	0.37843	0.28986	0.14558	0.57014	0.46351	1.2677
	107.8	0.14986	0.73128	0.24364	0.15469	0.33247	0.32384	107.8	0.29371	0.31778	0.13077	0.53656	0.38625	1.19002
	107.9	0.1387	0.70968	0.14792	0.14242	0.27223	0.34341	107.9	0.27018	0.30331	0.15659	0.49174	0.29724	1.16795
	108	0.10964	0.65674	0.1995	0.10641	0.24375	0.25742	108	0.32867	0.30872	0.2135	0.45314	0.35378	1.13202
	108.1	0.10136	0.59739	0.17945	0.065	0.20331	0.19348	108.1	0.33823	0.33228	0.2536	0.42065	0.37712	0.88539
	108.2	0.15469	0.53873	0.16975	0.12653	0.26181	0.18088	108.2	0.31734	0.32589	0.23218	0.38468	0.25171	0.83417
	108.3	0.13666	0.50466	0.08998	0.07652	0.16442	0.12574	108.3	0.3119	0.27667	0.16647	0.40581	0.21193	0.8555
	108.4	0.08767	0.49726	0.15684	0.06911	0.23356	0.09616	108.4	0.30452	0.22684	0.16416	0.36131	0.39821	0.72246
	108.5	0.06492	0.49698	0.17011	0.04524	0.23134	0.13152	108.5	0.23819	0.18178	0.16746	0.3318	0.2498	0.74159
	108.6	0.10616	0.41993	0.18574	0.07633	0.188	0.10062	108.6	0.21242	0.20648	0.13589	0.36456	0.2164	0.6679
	108.7	0.08057	0.3746	0.12788	0.05285	0.17284	0.16464	108.7	0.26974	0.22358	0.10988	0.36393	0.19936	0.59796
	108.8	0.09236	0.33508	0.16661	0.111	0.1697	0.14766	108.8	0.30588	0.19717	0.10172	0.34474	0.24403	0.57618
	108.9	0.15042	0.38921	0.18831	0.1519	0.16228	0.16597	108.9	0.34494	0.19198	0.09678	0.36912	0.27192	0.61259
	109	0.12568	0.33364	0.15993	0.10657	0.1534	0.20359	109	0.26607	0.21222	0.10756	0.37199	0.27083	0.59324
	109.1	0.09797	0.40582	0.10476	0.06472	0.20116	0.21073	109.1	0.27741	0.20816	0.12155	0.32002	0.3613	0.5465
	109.2	0.1296	0.32234	0.14499	0.11509	0.17984	0.15312	109.2	0.29867	0.1707	0.11034	0.3216	0.23063	0.5839
	109.3	0.05783	0.29243	0.18506	0.09537	0.18275	0.23296	109.3	0.30489	0.18001	0.09653	0.30156	0.2072	0.69624
	109.4	0.05309	0.30728	0.15078	0.09669	0.18966	0.14727	109.4	0.26667	0.19715	0.06438	0.3362	0.28979	0.69258
	109.5	0.0743	0.30355	0.26335	0.04786	0.24036	0.23303	109.5	0.29317	0.17763	0.05951	0.33163	0.26915	0.64813
	109.6	0.08296	0.30209	0.17202	0.13026	0.23506	0.24429	109.6	0.33878	0.18382	0.08711	0.6095	0.36263	0.55888
	109.7	0.11442	0.19697	0.18764	0.11798	0.26536	0.25299	109.7	0.30136	0.17304	0.063	0.73448	0.35904	0.49476
	109.8	0.0828	0.25446	0.24718	0.07476	0.21403	0.12338	109.8	0.34472	0.18851	0.05043	0.63731	0.32172	0.57714
	109.9	0.05466	0.3965	0.24913	0.10102	0.1883	0.24974	109.9	0.32299	0.24105	0.08943	0.58885	0.33535	1.08954
	110	0.07075	0.31478	0.20546	0.05396	0.20152	0.28875	110	0.35196	0.22643	0.18445	0.5564	0.38387	1.43788
	110.1	0.03496	0.33615	0.23999	0.01274	0.19422	0.50394	110.1	0.33415	0.26328	0.15423	0.52085	0.33852	1.31723
	110.2	0.01417	0.38801	0.2732	0.02722	0.19026	0.73809	110.2	0.31138	0.19603	0.1229	0.49502	0.25673	1.20026
	110.3	0.03655	0.27445	0.25811	0.10964	0.20681	0.83402	110.3	0.34375	0.24586	0.1127	0.40434	0.22622	1.13134
	110.4	0.03644	0.31583	0.17088	0.03785	0.1918	0.67973	110.4	0.31364	0.20326	0.05151	0.41136	0.23191	0.99801
	110.5	0.01983	0.37813	0.21081	0.07275	0.15131	0.54596	110.5	0.29766	0.16435	0.05358	0.41198	0.19265	0.94453
	110.6	0.0379	0.3119	0.19549	0.05974	0.11894	0.48875	110.6	0.31601	0.1416	0.01375	0.32406	0.27569	0.80123
	110.7	0.04949	0.18674	0.18282	0.07735	0.11329	0.44479	110.7	0.34415	0.17175	0.00442	0.34265	0.17956	0.8316
	110.8	0.00695	0.22294	0.14831	0.08036	0.11924	0.49558	110.8	0.30602	0.12238	0.01092	0.40819	0.18088	0.79671
	110.9	0	0.1498	0.13717	0.04038	0.11359	0.52057	110.9	0.32501	0.1371	0.06366	0.36407	0.18465	0.66695
	111	0.06237	0.1603	0.15781	0.04723	0.14676	0.4403	111	0.31828	0.1561	0.02911	0.30793	0.11278	0.64775
	111.1	0.02983	0.19991	0.20365	0.12894	0.15195	0.67237	111.1	0.36438	0.14581	0.04829	0.33557	0.17053	0.64992
	111.2	0.092	0.16584	0.19485	0.18243	0.13344	0.5512	111.2	0.67418	0.16152	0.08161	0.4393	0.37589	0.68895
	111.3	0.06395	0.2616	0.18518	0.27669	0.20289	0.48348	111.3	0.61719	0.1446	0.0662	0.45062	0.45945	0.53878
	111.4	0.06923	0.26839	0.15339	0.13594	0.16672	0.43984	111.4	0.58123	0.23855	0.09876	0.4594	0.3353	0.68383
	111.5	0.01737	0.31876	0.23453	0.18577	0.12495	0.36537	111.5	0.48456	0.1634	0.12768	0.48007	0.27902	0.68297
	111.6	0.0479	0.28809	0.16574	0.11381	0.10019	0.31643	111.6	0.42292	0.12077	0.14671	0.45452	0.32275	0.92913
	111.7	0.02315	0.25416	0.20198	0.17698	0.15121	0.22621	111.7	0.40212	0.12004	0.07608	0.435	0.28262	1.27336
	111.8	0.03177	0.22801	0.16824	0.11539	0.22153	0.2363	111.8	0.49336	0.11527	0.08202	0.41019	0.37795	1.54181
	111.9	0.06571	0.18908	0.19855	0.14487	0.1468	0.32102	111.9	0.4894	0.16446	0.10173	0.44501	0.35614	1.69276
	112	0.09997	0.18512	0.19572	0.36848	0.23643	0.57436	112	0.38885	0.33856	0.09027	0.67256	0.44315	1.60587
	112.1	0.08474	0.26267	0.28311	0.43548	0.37649	0.76805	112.1	0.43125	0.49076	0.09566	0.85473	0.39871	1.49599
	112.2	0.105	0.15238	0.25524	0.56294	0.35577	0.90909	112.2	0.44386	0.74797	0.08714	0.8399	0.73547	1.48765
	112.3	0.10331	0.17566	0.19663	0.54322	0.33277	0.95336	112.3	0.48302	0.85537	0.08414	0.79342	0.97709	1.38344
	112.4	0.11417	0.2181	0.22971	0.43222	0.32016	0.778	112.4	0.435	0.89765	0.06474	0.69705	0.9213	1.30899
	112.5	0.14083	0.12384	0.16865	0.41463	0.24436	0.73734	112.5	0.36533	0.86211	0.06808	0.69732	0.84335	1.29758
	112.6	0.08142	0.17665	0.18815	0.35671	0.2687	0.45933	112.6	0.34688	0.73453	0.0599	0.61776	0.81615	1.20542
	112.7	0.1001	0.17436	0.15859	0.37235	0.31335	0.52999	112.7	0.36879	0.68974	0.08212	0.59576	0.93777	1.15439
	112.8	0.05128	0.1374	0.1885	0.32761	0.21787	0.51493	112.8	0.4028	0.66367	0.05442	0.50756	1.0094	1.12822
	112.9	0.06027	0.04178	0.14119	0.21628	0.22984	0.46759	112.9	0.32675	0.57127	0.08742	0.51437	1.11484	1.16835
	113	0.05187	0.11234	0.1847	0.24951	0.23726	0.39294	113	0.37693	0.60515	0.20507	0.52051	1.07762	1.09865
	113.1	0.04147	0.12315	0.21012	0.31665	0.29147	0.32066	113.1	0.36041	0.5045	0.21217	0.53395	0.95572	0.95724
	113.2	0.07081	0.17564	0.22003	0.2565	0.21581	0.4586	113.2	0.54089	0.51619	0.18759	0.47168	0.81644	0.96374
	113.3	0.01335	0.12924	0.20121	0.27347	0.2211	0.37245	113.3	0.4302	0.63211	0.11676	0.40979	0.70651	0.92682
	113.4	0.06126	0.05789	0.1612	0.23022	0.2763	0.37168	113.4	0.40901	0.57038	0.12139	0.37755	0.66594	0.88998
	113.5	0.09101	0.11169	0.17142	0.3047	0.18801	0.39206	113.5	0.47078	0.66302	0.0886	0.35545	0.65905	0.93064
	113.6	0.08123	0.13901	0.24287	0.23828	0.24937	0.39246	113.6	0.51364	0.78419	0.09501	0.36023	0.6052	0.82181
	113.7	0.08786	0.17967	0.1973	0.27286	0.22655	0.2956	113.7	0.53919	1.03034	0.11527	0.32258	0.60408	0.73565
	113.8	0.08664	0.25982	0.28626	0.24355	0.28438	0.38676	113.8	0.63601	1.08907	0.09522	0.30286	0.55968	0.7158
	113.9	0.09465	0.23361	0.27983	0.13617	0.25076	0.28849	113.9	0.53447	1.12801	0.0698	0.33507	0.53231	0.59755
	114	0.02557	0.1323	0.22519	0.23687	0.34408	0.35126	114	0.56167	1.24733	0.05678	0.3257	0.43912	0.55384
	114.1	0.03137	0.15623	0.22266	0.21452	0.34853	0.29863	114.1	0.42842	1.23087	0.00806	0.32654	0.38183	0.554
	114.2	0.07029	0.16939	0.18374	0.2392	0.259	0.39018	114.2	0.44259	1.12416	0.03029	0.33511	0.38342	0.56024
	114.3	0.00101	0.20189	0.22577	0.2853	0.28856	0.2786	114.3	0.43534	1.01906	0.07741	0.33532	0.36265	0.55872
	114.4	0.08478	0.13709	0.16241	0.30216	0.22506	0.18445	114.4	0.39501	1.01653	0.07564	0.35808	0.29293	0.62538
	114.5	0.05102	0.11393	0.16467	0.26603	0.25659	0.34364	114.5	0.31362	0.99252	0.11073	0.45396	0.30955	0.62139
	114.6	0.09706	0.1643	0.31124	0.46367	0.23934	0.31345	114.6	0.39215	0.97461	0.11015	0.77376	0.52967	0.68255
	114.7	0.10879	0.12739	0.29126	0.74568	0.20832	0.27018	114.7	0.36327	0.93295	0.11918	0.90206	1.01006	0.61247
	114.8	0.11355	0.17488	0.25223	0.73965	0.18634	0.26817	114.8	0.4004	0.85752	0.10915	0.90055	1.08841	0.98245
	114.9	0.08101	0.17085	0.21883	0.7337	0.2702	0.27752	114.9	0.49965	0.90089	0.08507	0.86694	1.15381	1.4452
	115	0.08077	0.11478	0.19747	0.63266	0.1874	0.22523	115	0.42959	0.85624	0.13808	0.74538	1.07536	1.53199
	115.1	0.06443	0.11346	0.19586	0.61439	0.21837	0.22717	115.1	0.32101	0.82332	0.0672	0.67861	0.98086	1.59525
	115.2	0.08559	0.15819	0.18213	0.53362	0.19377	0.28681	115.2	0.31645	0.7478	0.0404	0.68384	0.86492	1.52038
	115.3	0.06603	0.03804	0.17607	0.53349	0.22976	0.16415	115.3	0.35319	0.66977	0.07225	0.64395	0.85656	1.44033
	115.4	0.037	0.1549	0.15101	0.52411	0.18165	0.22201	115.4	0.4107	0.70447	0.06733	0.68659	0.81286	1.28449
	115.5	0	0.10923	0.17532	0.31533	0.17604	0.25976	115.5	0.38164	0.75244	0.02804	0.87091	0.66628	1.21361
	115.6	0.04669	0.08644	0.13219	0.37615	0.16085	0.22817	115.6	0.26571	0.6966	0.03526	1.00001	0.65536	1.14396
	115.7	0.01376	0.04603	0.12885	0.35922	0.15818	0.268	115.7	0.3567	0.66258	0.04683	0.97489	0.65138	1.01318
	115.8	0.07044	0.08595	0.18723	0.39246	0.17276	0.1797	115.8	0.35681	0.63772	0.0384	0.99258	0.59525	1.02617
	115.9	0.06613	0.14519	0.1348	0.38037	0.21613	0.34288	115.9	0.42746	0.58283	0.08738	0.9308	0.54324	0.94845
	116	0.06046	0.13317	0.23439	0.41082	0.247	0.35773	116	0.38496	0.60729	0.06362	0.85419	0.48005	0.90884
	116.1	0.05923	0.14941	0.18145	0.37297	0.19976	0.27847	116.1	0.34297	0.57606	0.0713	0.83287	0.51725	0.86848
	116.2	0.08059	0.06596	0.21526	0.32512	0.18477	0.24786	116.2	0.35661	0.55386	0.0652	0.86796	0.49763	0.859
	116.3	0.02437	0.1029	0.18792	0.39097	0.16135	0.23445	116.3	0.46613	0.64395	0.06032	0.98646	0.46952	0.92153
	116.4	0.01707	0.06796	0.19524	0.32126	0.14149	0.19515	116.4	0.3763	0.59533	0.10442	1.02968	0.56276	0.8292
	116.5	0.05679	0.04096	0.12474	0.27774	0.11916	0.16055	116.5	0.32083	0.60245	0.10914	0.99116	0.41597	0.95154
	116.6	0.36726	0.12861	0.24275	0.29144	0.21191	0.22862	116.6	0.53947	0.673	0.11021	1.06957	0.60302	0.92412
	116.7	0.3739	0.09279	0.35563	0.36198	0.11542	0.15459	116.7	0.53201	0.66411	0.10063	0.99461	0.58924	0.85452
	116.8	0.34016	0.09553	0.34836	0.36736	0.17313	0.2878	116.8	0.37405	0.66201	0.0883	0.96861	0.57197	0.72435
	116.9	0.27565	0.07136	0.35134	0.30942	0.09973	0.16866	116.9	0.42971	0.51829	0.06105	0.92059	0.49805	0.72139
	117	0.31197	0.0858	0.36792	0.34429	0.18763	0.19757	117	0.38858	0.54721	0.10393	0.93295	0.43303	0.70788
	117.1	0.29561	0.118	0.31411	0.44349	0.19717	0.23123	117.1	0.39151	0.57846	0.07093	0.95717	0.4025	0.56418
	117.2	0.21074	0.0702	0.32821	0.36792	0.09571	0.19855	117.2	0.3421	0.46298	0.0648	0.89635	0.29196	0.57182
	117.3	0.24927	0.11021	0.32929	0.30934	0.23712	0.24812	117.3	0.37628	0.5232	0.08343	0.81597	0.4017	0.62198
	117.4	0.19096	0.04285	0.25005	0.25438	0.21875	0.21219	117.4	0.4409	0.46997	0.14288	0.85734	0.48915	0.72386
	117.5	0.24325	0.09151	0.30607	0.21675	0.25124	0.26995	117.5	0.4357	0.57853	0.18699	0.77515	0.475	0.79352
	117.6	0.22555	0.11879	0.4794	0.21884	0.28136	0.39384	117.6	0.51355	0.52998	0.24158	0.82148	0.46008	0.69901
	117.7	0.23002	0.07309	0.46742	0.23322	0.33675	0.38884	117.7	0.70209	0.43108	0.192	0.80886	0.49265	0.64867
	117.8	0.24839	0.11449	0.42234	0.20269	0.27873	0.27126	117.8	0.66697	0.35726	0.20151	0.77568	0.53976	0.73333
	117.9	0.26315	0.09263	0.43707	0.19467	0.29057	0.29814	117.9	0.81276	0.39967	0.1785	0.74074	0.59301	0.7066
	118	0.21313	0.05834	0.30236	0.15014	0.29138	0.23737	118	0.46726	0.47052	0.10044	0.70148	0.49489	0.67533
	118.1	0.21265	0.0972	0.4754	0.15795	0.25539	0.40841	118.1	0.70463	0.55458	0.14739	0.6741	0.49019	0.75678
	118.2	0.24393	0.12958	0.63348	0.18548	0.34128	0.5696	118.2	0.60833	0.79674	0.22067	0.69832	0.48219	0.66766
	118.3	0.15042	0.1394	0.65642	0.19867	0.30509	0.54425	118.3	0.566	0.82061	0.38521	0.66454	0.50162	0.61664
	118.4	0.19595	0.29004	0.66603	0.23219	0.25665	0.4517	118.4	0.45002	0.78658	0.43344	0.6558	0.41783	0.69364
	118.5	0.19193	0.25637	0.60073	0.23686	0.26853	0.36288	118.5	0.46978	0.69511	0.41703	0.57485	0.40466	0.69641
	118.6	0.13478	0.22581	0.62811	0.25111	0.25047	0.34793	118.6	0.40655	0.65713	0.36078	0.6142	0.40588	0.61397
	118.7	0.11318	0.26045	0.53554	0.12277	0.17516	0.38607	118.7	0.41901	0.62205	0.24506	0.56745	0.2606	0.63337
	118.8	0.07611	0.19349	0.4121	0.18172	0.16566	0.30342	118.8	0.34764	0.50702	0.19479	0.46987	0.26573	0.52304
	118.9	0.09306	0.1644	0.47258	0.17109	0.14614	0.25881	118.9	0.36576	0.54931	0.23278	0.50572	0.29561	0.52203
	119	0.115	0.19389	0.38753	0.15734	0.13672	0.21129	119	0.40235	0.5067	0.27407	0.55566	0.23997	0.55953
	119.1	0.07012	0.19582	0.41892	0.18967	0.20659	0.27284	119.1	0.30741	0.50596	0.25092	0.54529	0.38253	0.41747
	119.2	0.08409	0.27329	0.44767	0.18741	0.19429	0.25872	119.2	0.40332	0.52975	0.22684	0.5747	0.27939	0.44721
	119.3	0.07016	0.16375	0.35619	0.26459	0.17341	0.19775	119.3	0.34187	0.50027	0.17186	0.50333	0.26997	0.4066
	119.4	0.02472	0.10752	0.24915	0.09612	0.12683	0.21692	119.4	0.31149	0.4082	0.12959	0.44328	0.20952	0.42874
	119.5	0.05005	0.09885	0.30041	0.11063	0.16916	0.20325	119.5	0.29915	0.43819	0.11965	0.42719	0.21254	0.4108
	119.6	0.0584	0.20697	0.34913	0.11412	0.1686	0.18834	119.6	0.31907	0.42947	0.12874	0.4252	0.24005	0.42994
	119.7	0.0597	0.26085	0.26531	0.19285	0.22032	0.38583	119.7	0.38773	0.37931	0.15116	0.46575	0.25665	0.37036
	119.8	0.10675	0.15454	0.27143	0.18853	0.17308	0.29284	119.8	0.32119	0.39783	0.12831	0.60188	0.33004	0.39067
	119.9	0.04124	0.0866	0.25564	0.17927	0.1816	0.25098	119.9	0.26659	0.36656	0.10157	0.66276	0.26136	0.38

## Sheet: Fig 2g
Figure 2g
		SNR			Intensity			Table Analyzed	SNR		Table Analyzed	Intensity			Mean
		around elec.	under elec.		around elec.	under elec.									SNR	around elec.	6.42849
		3.45977	3.45977		3.15787	2.0396		Column B	under elec.		Column B	under elec.				under elec.	6.61937
		4.76362	4.89631		1.20977	1.83131		vs.	vs.		vs.	vs.			Intensity	around elec.	1.09693
		5.52621	4.50714		1.95043	1.37687		Column A	around elec.		Column A	around elec.				under elec.	1.3768
		4.3903	7.62985		1.21044	1.95028
		5.44819	5.80945		2.47891	1.45188		Unpaired t test with Welch's correction			Unpaired t test with Welch's correction				SD
		8.33249	6.82511		1.40734	1.16676		P value	0.68		P value	0.0577			SNR	around elec.	1.26051
		5.06192	6.77546		1.11964	1.16457		P value summary	ns		P value summary	ns				under elec.	0.896609
		3.86366	7.97214		1.50749	0.95829		Significantly different (P < 0.05)?	No		Significantly different (P < 0.05)?	No			Intensity	around elec.	0.422935
		5.02676	7.79082		1.68918	0.69302		One- or two-tailed P value?	Two-tailed		One- or two-tailed P value?	Two-tailed				under elec.	0.389147
		5.46791	6.27934		2.10047	1.35599		Welch-corrected t, df	t=0.4215, df=13.50		Welch-corrected t, df	t=2.078, df=13.19
		4.5378	8.98886		1.50714	1.73989
		4.41933	7.94807		2.61584	0.79318		How big is the difference?			How big is the difference?
		5.61499	7.16952		1.23146			Mean of column A	6.428		Mean of column A	1.097
		4.6672			1.20704			Mean of column B	6.619		Mean of column B	1.377
		6.83947			2.91558			Difference between means (B - A) ± SEM	0.1909 ± 0.4529		Difference between means (B - A) ± SEM	0.2799 ± 0.1347
		5.74469			1.81871			95% confidence interval	-0.7838 to 1.166		95% confidence interval	-0.01061 to 0.5704
		5.20216			0.77926			R squared (eta squared)	0.01298		R squared (eta squared)	0.2467
		6.06885			1.0742
		5.81543			1.51843			F test to compare variances			F test to compare variances
		5.52212			1.34764			F, DFn, Dfd	1.502, 12, 141		F, DFn, Dfd	1.120, 140, 11
		9.58021			0.38584			P value	0.2602		P value	0.9018
		5.62972			3.16075			P value summary	ns		P value summary	ns
		6.31417			1.26474			Significantly different (P < 0.05)?	No		Significantly different (P < 0.05)?	No
		5.67543			1.16943
		5.24561			1.18777			Data analyzed			Data analyzed
		5.17481			1.16679			Sample size, column A	142		Sample size, column A	141
		5.31155			1.29098			Sample size, column B	13		Sample size, column B	12
		4.70247			1.39375
		4.84612			0.97777
		5.9925			1.11518
		5.6588			0.83261
		5.09487			1.44023
		5.87742			1.05582
		7.85027			1.36449
		9.17351			1.55105
		7.61426			1.31147
		8.53859			1.07717
		5.12278			1.17074
		5.96459			1.44934
		9.33359			0.95136
		6.10499			0.51668
		5.04801			1.35308
		3.97877			0.84044
		6.46763			1.13582
		7.49035			1.65054
		9.82265			1.19869
		4.50417			1.21124
		5.49279			1.08725
		8.82744			1.34032
		10.4574			1.15636
		5.74846			1.0695
		6.5632			1.09107
		9.31485			0.98786
		6.83585			1.25665
		10.1368			0.82829
		7.0048			1.72864
		6.81449			1.35956
		7.8914			1.47401
		6.98767			0.61762
		7.36992			1.59782
		8.08061			1.24963
		8.09264			0.49914
		6.59716			1.08143
		5.5842			0.93776
		6.6232			1.26929
		5.20091			1.49244
		7.71963			0.70452
		5.31279			0.83827
		9.06045			0.97553
		7.05676			0.98953
		7.70529			0.83508
		6.74209			0.96428
		5.54978			0.74738
		6.37565			0.7566
		6.38273			0.73218
		5.40184			2.11666
		5.99909			1.47709
		9.33623			1.14007
		6.74738			0.9112
		6.36065			1.00616
		6.10857			0.78239
		4.58309			0.95752
		7.98796			0.81841
		4.99943			0.98111
		5.21662			0.82448
		5.87032			1.07189
		6.49956			0.68752
		6.54108			0.72585
		5.42923			0.71452
		6.17954			0.91763
		6.9318			0.90781
		5.47194			0.82536
		6.42838			0.69675
		5.69032			0.89747
		6.82209			0.66504
		6.14389			0.69192
		4.79637			0.81552
		7.47581			0.73366
		6.20061			0.97527
		5.8374			1.05959
		7.65199			0.83856
		6.25235			0.61883
		6.51285			0.57316
		5.76862			0.98195
		6.69617			1.19441
		7.25857			0.71294
		6.38794			1.06308
		7.13457			0.59128
		6.23528			1.02959
		7.68291			0.81333
		6.99497			0.83081
		6.45518			0.76915
		6.80689			0.95449
		6.70861			0.80028
		6.83388			0.65708
		5.92925			1.29379
		8.26293			0.74002
		6.20418			0.8674
		6.37157			0.96032
		7.01096			0.62064
		6.19585			0.94121
		6.76209			0.89574
		6.11682			1.35212
		6.63956			1.20566
		6.34752			0.81414
		6.33919			0.82557
		6.42359			0.79305
		6.04882			0.92959
		8.29151			0.80391
		5.32251			0.61293
		6.47663			0.7728
		7.18818			0.80292
		6.1521			0.8445
		7.37928			0.73414
		6.31331			0.70189
		6.62638			0.77741
		6.63174			0.72543
		6.88993			0.70657
		6.08699			0.55542
		5.37044			1.00714
		6.85945			0.81412
		6.74561

## Sheet: Fig 2h
Figure 2h
		ROI
	Days	1	2	3	4	5	6	7	8	9		Days	Mean	SD
	0	2.25685	2.03922	2.5708	2.24057	1.9548	2.23869	2.26537	2.54925	1.97187		0	2.23194	0.223314
	1	1.5162	1.82427	1.77763	1.5918	1.76084	1.99331	1.90591	1.74521	1.60268		1	1.74643	0.154598
	2	1.77532	2.23808	1.85119	2.08804	1.92776	1.64748	1.80771	1.65706	1.72042		2	1.85701	0.198517
	3	1.90073	1.59348	1.68265	1.92597	1.63291	1.71718	1.92087	1.3595	1.52144		3	1.69497	0.194993
	5	1.92579	1.94707	1.81352	1.87982	1.62909	1.6803	1.90142	1.90529	1.74478		5	1.82523	0.115238
	7	1.56099	1.36016	1.52936	1.69901	1.36404	1.27066	1.78665	1.48243	1.74745		7	1.53342	0.183194
	9	1.7265	1.85767	1.68483	1.80187	1.49662	1.42222	1.51876	1.35537	1.65555		9	1.61327	0.173416
	11	1.57413	1.42431	1.75581	1.854	1.49668	1.56763	1.52294	1.6596	1.84844		11	1.63373	0.155333
	14	2.22011	1.66047	1.23239	2.09474	1.98487	2.06558	2.27172	2.11755	2.00361		14	1.96123	0.324153
	17	1.54772	1.5311	1.25138	1.46471	1.52249	1.51616	1.73605	1.64329	1.48544		17	1.52204	0.131891
	21	1.76442	1.88521	1.90173	2.07157	1.91848	1.78354	1.53105	2.11808	1.78927		21	1.86259	0.175104
	24	1.65496	1.57257	1.51785	1.88701	1.75765	1.66583	1.51521	1.81634	1.65722		24	1.67163	0.129023
	28	1.76924	1.83072	1.66239	1.61313	1.62061	1.59295	2.04602	1.59221	1.62236		28	1.70551	0.152359
	Original Data
	day0
	1	6	2184.83	0	65535										1	78	968.09	0	65535
	2	8	1763.75	0	65535										2	35	864.914	0	65535
	3	4	2038.75	0	65535										3	25	793.04	0	65535
	4	3	1894.33	0	65535										4	49	845.469	0	65535
	5	8	1882.38	0	65535										5	20	962.95	0	65535
	6	2	2091.5	0	65535										6	20	934.25	0	65535
	7	3	1922.67	0	65535										7	54	848.722	0	65535
	8	4	2193.5	0	65535										8	40	860.45	0	65535
	9	4	1776.5	0	65535										9	25	900.92	0	65535
	day0-contrast
	microglia	background	contrast
	2184.83	968.09	2.25685
	1763.75	864.914	2.03922
	2038.75	793.04	2.5708
	1894.33	845.469	2.24057
	1882.38	962.95	1.9548
	2091.5	934.25	2.23869
	1922.67	848.722	2.26537
	2193.5	860.45	2.54925
	1776.5	900.92	1.97187
			2.23194
	day1
	1	6	2231	0	65535										1	63	1471.44	0	65535
	2	2	2419	0	65535										2	77	1326.01	0	65535
	3	2	2360.5	0	65535										3	56	1327.89	0	65535
	4	4	2275	0	65535										4	56	1429.2	0	65535
	5	2	2255	0	65535										5	77	1280.64	0	65535
	6	4	2570	0	65535										6	54	1289.32	0	65535
	7	2	2363	0	65535										7	40	1239.83	0	65535
	8	2	2202	0	65535										8	42	1261.74	0	65535
	9	6	1975.17	0	65535										9	24	1232.42	0	65535
	day1-contrast
	microglia	background	contrast								[
	2231	1471.44	1.5162
	2419	1326.01	1.82427
	2360.5	1327.89	1.77763
	2275	1429.2	1.5918
	2255	1280.64	1.76084
	2570	1289.32	1.99331
	2363	1239.83	1.90591
	2202	1261.74	1.74521
	1975.17	1232.42	1.60268
			1.74643
	day2
	1	6	1982.33	0	65535										1	64	1116.61	0	65535
	2	6	2378.33	0	65535										2	36	1062.67	0	65535
	3	4	1958	0	65535										3	40	1057.7	0	65535
	4	1	2169	0	65535										4	35	1038.77	0	65535
	5	6	2398.83	0	65535										5	80	1244.36	0	65535
	6	6	1974.83	0	65535										6	77	1198.7	0	65535
	7	4	1976.75	0	65535										7	63	1093.51	0	65535
	8	2	2138.5	0	65535										8	56	1290.54	0	65535
	9	3	2022.33	0	65535											66	1175.48	0	65535
	day2-contrast
	microglia	background	contrast
	1982.33	1116.61	1.77532
	2378.33	1062.67	2.23808
	1958	1057.7	1.85119
	2169	1038.77	2.08804
	2398.83	1244.36	1.92776
	1974.83	1198.7	1.64748
	1976.75	1093.51	1.80771
	2138.5	1290.54	1.65706
	2022.33	1175.48	1.72042
			1.85701
	day3
	1	4	2221.25	0	65535										1	49	1168.63	0	65535
	2	9	1924.56	0	65535										2	35	1207.77	0	65535
	3	6	1832	0	65535										3	42	1088.76	0	65535
	4	3	2169.67	0	65535										4	81	1126.53	0	65535
	5	6	2060	0	65535										5	49	1261.55	0	65535
	6	4	2033.5	0	65535										6	48	1184.21	0	65535
	7	3	2004.67	0	65535										7	40	1043.62	0	65535
	8	9	1756.67	0	65535										8	42	1292.14	0	65535
	9	9	1875.22	0	65535										9	72	1232.53	0	65535
	day3-contrast
	microglia	background	contrast
	2221.25	1168.63	1.90073
	1924.56	1207.77	1.59348
	1832	1088.76	1.68265
	2169.67	1126.53	1.92597
	2060	1261.55	1.63291
	2033.5	1184.21	1.71718
	2004.67	1043.62	1.92087
	1756.67	1292.14	1.3595
	1875.22	1232.53	1.52144
			1.69497
	day5
	1	4	2027	0	65535										1	72	1052.56	0	65535
	2	12	1832.58	0	65535										2	75	941.2	0	65535
	3	6	1828.83	0	65535										3	56	1008.45	0	65535
	4	9	2011.11	0	65535										4	64	1069.84	0	65535
	5	12	1789.25	0	65535										5	70	1098.31	0	65535
	6	6	1829.17	0	65535										6	42	1088.6	0	65535
	7	4	1677.25	0	65535										7	48	882.104	0	65535
	8	2	1783.5	0	65535										8	64	936.078	0	65535
	9	9	1996	0	65535										9	72	1143.99	0	65535
	day5-contrast
	microglia	background	contrast
	2027	1052.56	1.92579
	1832.58	941.2	1.94707
	1828.83	1008.45	1.81352
	2011.11	1069.84	1.87982
	1789.25	1098.31	1.62909
	1829.17	1088.6	1.6803
	1677.25	882.104	1.90142
	1783.5	936.078	1.90529
	1996	1143.99	1.74478
			1.82523
	day7
	1	9	1632.22	0	65535										1	30	1045.63	0	65535
	2	16	1512.56	0	65535										2	42	1112.05	0	65535
	3	12	1542.83	0	65535										3	16	1008.81	0	65535
	4	12	1749.83	0	65535										4	35	1029.91	0	65535
	5	12	1621.17	0	65535										5	24	1188.5	0	65535
	6	12	1601.08	0	65535										6	84	1260.04	0	65535
	7	6	1499	0	65535										7	64	839	0	65535
	8	4	1510.75	0	65535										8	98	1019.1	0	65535
	9	12	1637.08	0	65535										9	56	936.839	0	65535
	day7-contrast
	microglia	background	contrast
	1632.22	1045.63	1.56099
	1512.56	1112.05	1.36016
	1542.83	1008.81	1.52936
	1749.83	1029.91	1.69901
	1621.17	1188.5	1.36404
	1601.08	1260.04	1.27066
	1499	839	1.78665
	1510.75	1019.1	1.48243
	1637.08	936.839	1.74745
			1.53342
	day9
	1	12	1721	0	65535										1	96	996.812	0	65535
	2	6	1802.33	0	65535										2	105	970.21	0	65535
	3	4	1576.25	0	65535										3	54	935.556	0	65535
	4	12	1575.5	0	65535										4	100	874.37	0	65535
	5	12	1713.42	0	65535										5	72	1144.86	0	65535
	6	6	1645.67	0	65535										6	120	1157.11	0	65535
	7	6	1579	0	65535										7	63	1039.67	0	65535
	8	9	1418.44	0	65535										8	91	1046.54	0	65535
	9	6	1597.33	0	65535										9	24	964.833	0	65535
	day9-contrast
	microglia	background	contrast
	1721	996.812	1.7265
	1802.33	970.21	1.85767
	1576.25	935.556	1.68483
	1575.5	874.37	1.80187
	1713.42	1144.86	1.49662
	1645.67	1157.11	1.42222
	1579	1039.67	1.51876
	1418.44	1046.54	1.35537
	1597.33	964.833	1.65555
			1.61327
	day11
	1	9	2012	0	65535										1	121	1278.16	0	65535
	2	9	1849.67	0	65535										2	80	1298.64	0	65535
	3	8	2250.5	0	65535										3	70	1281.74	0	65535
	4	6	2164.17	0	65535										4	154	1167.3	0	65535
	5	6	1880.17	0	65535										5	88	1256.23	0	65535
	6	6	1988.5	0	65535										6	63	1268.48	0	65535
	7	12	1828.42	0	65535										7	48	1200.58	0	65535
	8	4	1987.25	0	65535										8	40	1197.42	0	65535
	9	8	1965	0	65535										9	36	1063.06	0	65535
	day11-contrast
	microglia	background	contrast
	2012	1278.16	1.57413
	1849.67	1298.64	1.42431
	2250.5	1281.74	1.75581
	2164.17	1167.3	1.854
	1880.17	1256.23	1.49668
	1988.5	1268.48	1.56763
	1828.42	1200.58	1.52294
	1987.25	1197.42	1.6596
	1965	1063.06	1.84844
			1.63373
	day14
	1	4	2555.25	0	65535										1	72	1150.96	0	65535
	2	4	1961.25	0	65535										2	35	1181.14	0	65535
	3	6	1766.17	0	65535										3	88	1433.12	0	65535
	4	6	2147	0	65535										4	56	1024.95	0	65535
	5	4	2273.75	0	65535										5	70	1145.54	0	65535
	6	4	2105.25	0	65535										6	98	1019.2	0	65535
	7	10	2362.7	0	65535										7	64	1040.05	0	65535
	8	4	2329.75	0	65535										8	77	1100.21	0	65535
	9	12	1975	0	65535										9	54	985.722	0	65535
	day14-contrast
	microglia	background	contrast
	2555.25	1150.96	2.22011
	1961.25	1181.14	1.66047
	1766.17	1433.12	1.23239
	2147	1024.95	2.09474
	2273.75	1145.54	1.98487
	2105.25	1019.2	2.06558
	2362.7	1040.05	2.27172
	2329.75	1100.21	2.11755
	1975	985.722	2.00361
			1.96123
	day17
	1	12	1708.5	0	65535										1	42	1103.88	0	65535
	2	3	1831	0	65535										2	70	1195.87	0	65535
	3	15	1428.73	0	65535										3	48	1141.73	0	65535
	4	6	1743	0	65535										4	90	1190	0	65535
	5	8	1763	0	65535										5	81	1157.97	0	65535
	6	6	1568.33	0	65535										6	70	1034.41	0	65535
	7	4	1617.25	0	65535										7	42	931.571	0	65535
	8	3	1712.67	0	65535										8	128	1042.22	0	65535
[truncated: 79 more rows]

## Sheet: Fig 2i
Figure 2i
[truncated: 37 more rows]

## Sheet: Fig 2j
Fig 2j
[truncated: 29 more rows]

[truncated: 32 more sheets: Fig 3c, Fig 3d, Fig 4d, Fig 4e, Fig 4f, Fig 4g, Fig 4h, Fig 4i, Fig 4j, Fig 4k , Fig 4l , Fig 4m, Fig 4o , Fig 5c, Fig 5d, Fig 5e, Fig 5f, Fig 5g, Fig 6e, Fig 6f …]
